# Supplementary material for: Distinct mRNA and protein interactomes highlight functional differentiation of major eIF4F-like complexes from Trypanosoma brucei
Source: Front Mol Biosci. 2022 Oct 7;9:971811. doi: 10.3389/fmolb.2022.971811 (PMC9585242; doi:10.3389/fmolb.2022.971811)
Supplement: Supplementary file 1 [file Table2.XLSX]

## Sheet: EIF4E3 >2
PROTEINS CO-PRECIPITATED WITH EIF4E3
Protein ID	TriTrypDB ID	Protein name	Description	Unique peptides IP1	Unique peptides IP2	Unique peptides IP3	Average EIF4E3 Intensity	Ratio EIF4E3/ Control
Q383A4	Tb927.11.11770	EIF4E3	Eukaryotic translation initiation factor	8	5	7	8.01915e+08	653.253	Bait. Enriched with EIF4G4.
Q383M3	Tb927.11.10560	EIF4G4	Eukaryotic translation initiation factor 4 gamma 4	15	5	12	2.14445e+08	172.186	EIF4G4 bait. Enriched with EIF4G3.
Q4GZD0	Tb927.1.880	MDN1	Midasin, putative	6	0	2	4.77983e+06	15.8353	EIF4E3 only.
Q38C95	Tb927.10.1450	CAAP1	Centrin arm-associated protein 1	3	1	3	6.20461e+07	7.19513	EIF4E3 only.
D6XKD1	Tb927.7.2140	ZC3H18	Zinc finger protein family member, putative	2	3	3	2.7465e+07	6.65342	EIF4E3 only.
D6XDN4	Tb927.3.3270	PFK	ATP-dependent 6-phosphofructokinase, glycosomal	13	2	6	6.65464e+07	6.36507	Enriched with EIF4G4 and EIF4E4.
Q57XN7	Tb927.7.2340	RPS15	40S ribosomal protein S15, putative	3	1	2	1.58487e+07	4.14389	Enriched with all four proteins.
Q586R7	Tb927.2.4710	RRM1	RNA-binding protein, putative	4	2	3	5.05004e+07	3.73837	EIF4E3 only.
Q38D58	Tb927.9.13820	KMP-11	Kinetoplastid membrane protein 11-3	3	1	3	1.63907e+07	2.89446	EIF4E3 only.
Q387J6	Tb927.11.550	SCD6	Suppressor of clathrin deficiency 6, putative	5	2	3	4.2361e+07	2.75457	EIF4E3 only.
Q583I6	Tb927.4.2070	AGP	Antigenic protein, putative	10	7	4	4.06916e+08	2.66184	EIF4E3 only.
Q386T4	Tb927.11.2250		Uncharacterized protein, conserved	2	0	2	5.60113e+06	2.65531	Enriched with EIF4G4.
Q57U22	Tb927.7.320	RBP8	RNA-binding protein 8	6	2	4	1.94059e+07	2.53033	EIF4E3 only.
Q38DX9	Tb927.9.10310	MCP11	Mitochondrial carrier protein 11	5	2	3	3.30115e+07	2.46277	EIF4E3 only.
Q4GYZ5	Tb927.1.2260	SMP1-2	Small myristoylated protein 1-2	3	1	2	1.59616e+07	2.3348	EIF4E3 only.
Q57YA3	Tb927.7.2820	H2A	Histone H2A, putative	4	3	4	1.44095e+08	2.29481	EIF4E3 only.
Q57ZC7	Tb927.3.1840	CER10	3-oxo-5-alpha-steroid 4-dehydrogenase, putative	3	1	2	1.52292e+07	2.23298	EIF4E3 only.
Q4GYY6	Tb927.1.2330	TUBB	Tubulin beta chain	15	6	8	9.22734e+08	2.14168	EIF4E3 only.
Q38A80	Tb927.10.8940	KHARON1	Flagellum targeting protein kharon1, putative	10	0	5	1.02078e+08	2.09164	EIF4E3 only.
Q586C9	Tb927.2.5800	SBPASE	Sedoheptulose-1,7-bisphosphatase	2	1	2	8.35677e+06	2.0427	EIF4E3 only.
Q57Y77	Tb927.7.2670	ZC3H21	Zinc finger protein family member, putative	3	1	3	3.92754e+06	2.03868	Enriched with EIF4G4.
	bait protein		Translation initiation factors
Bold	ratio = or > 4		RNA-binding proteins
Bold	ratio < 4		Ribosomal proteins
			Uncharacterized proteins

## Sheet: EIF4G4 >2
PROTEINS CO-PRECIPITATED WITH EIF4G4
Protein ID	TriTrypDB ID	Protein name	Description	Unique peptides IP1	Unique peptides IP2	Unique peptides IP3	Average EIF4G4 Intensity	Ratio EIF4G4/ Control
Q587B9	Tb927.6.4530	RBP17	RNA-binding protein, putative	2	2	1	975242	#DIV/0!	Enriched with EIF4G3.
Q38F38	Tb927.9.5150	RPS6/ NPH2	Ribosomal protein S6, putative	2	2	0	412770	#DIV/0!	Enriched with EIF4G3.
Q383A4	Tb927.11.11770	EIF4E3	Eukaryotic translation initiation factor 4E-3	9	9	5	1.44433e+08	117.657	EIF4E3 bait.
Q383M3	Tb927.11.10560	EIF4G4	Eukaryotic translation initiation factor 4 gamma 4	15	14	5	2.16184e+07	17.3583	Bait. Enriched with EIF4E3 and EIF4G3.
Q384D1	Tb927.11.8970	RPIA	Ribose 5-phosphate isomerase, putative	2	4	1	1.10107e+07	14.0797	Enriched with EIF4E4 and EIF4G3.
Q38C20	Tb927.10.2240	NTF2	RNA binding protein	2	2	1	1.46933e+06	9.85922	EIF4G4 only.
Q57X68	Tb927.7.4520	TXNL	Thioredoxin-like, putative	2	6	1	8.1171e+06	7.45091	Enriched with EIF4E4 and EIF4G3.
Q38AM9	Tb927.10.7340	RPS24	40S ribosomal protein S24	2	2	2	1.36633e+07	7.42352	Enriched with EIF4G3.
Q382N3	Tb927.11.13020	CALM	Calmodulin	7	8	3	5.99462e+07	7.04158	Enriched with EIF4E4 and EIF4G3.
Q57VT0	Tb927.7.840	ATP5M	Mitochondrial ATP synthase subunit, putative	2	2	0	1.59314e+06	6.89734	Enriched with EIF4E4 and EIF4G3.
Q57X55	Tb927.7.4390	THR	Threonine synthase, putative	6	9	2	5.83338e+06	5.62761	Enriched with EIF4G3.
Q38BZ2	Tb927.10.2530	ADKF	Adenylate kinase, putative	2	5	1	3.11322e+06	5.60269	Enriched with EIF4G3.
Q57YF6	Tb927.8.750	NOPP44/ 46-2	Nucleolar RNA-binding protein, putative	2	2	0	1.23367e+06	5.24736	Enriched with EIF4G3.
Q386T4	Tb927.11.2250		Uncharacterized protein, conserved	2	2	2	1.00792e+07	4.7782	Enriched with EIF4E3.
Q38EY6/ Q38BQ9/ Q586I4	Tb927.9.5690/ Tb927.10.3380/ Tb927.6.5120	RPLP2	60S acidic ribosomal protein P2, putative	3	4	4	2.90165e+07	4.50664	Enriched with EIF4E4 and EIF4G3.
D6XDN4	Tb927.3.3270	PFK	ATP-dependent 6-phosphofructokinase, glycosomal	13	12	6	4.69199e+07	4.48783	Enriched with EIF4E3 and EIF4E4.
Q38C41/ Q38C42	Tb927.10.2010/ Tb927.10.2020	HK1/ HK2	Hexokinase	7	9	4	9.52899e+06	4.29999	Enriched with EIF4G3.
Q57XJ5	Tb927.3.3450	ARL3A	ADP-ribosylation factor-like protein 3A, putative	5	8	2	1.3764e+07	4.00305	Enriched with EIF4E4 and EIF4G3.
Q580J2	Tb927.3.4500	FHc	Fumarate hydratase, putative	4	5	1	2.729e+06	3.90072	Enriched with EIF4G3.
Q580S0	Tb927.3.5550	IFT27	Intraflagellar transport protein 27	2	2	0	1.30657e+06	3.58912	Enriched with EIF4E4 and EIF4G3.
Q384C4	Tb927.11.9040		Uncharacterized protein, conserved	2	3	1	2.03127e+06	3.55152	Enriched with EIF4G3.
Q57VA0	Tb927.5.1630		Uncharacterized protein, conserved	2	3	0	901770	3.47207	Enriched with EIF4G3.
Q57Y77	Tb927.7.2670	ZC3H21	Zinc finger protein family member, putative	4	4	3	6.66772e+06	3.46102	Enriched with EIF4E3.
Q586B1	Tb927.6.4130	SDH3	Succinate dehydrogenase subunit 3	2	2	1	1.45632e+06	3.32853	Enriched with EIF4G3.
Q57U26	Tb927.7.280	PPIase	Cyclophilin-type peptidyl-prolyl cis-trans isomerase, putative	2	5	1	2.21428e+06	3.31118	Enriched with EIF4E4 and EIF4G3.
Q57WT9	Tb927.7.1110	ASNS	Asparagine synthetase a, putative	2	2	2	2.31673e+06	3.27722	Enriched with EIF4E4 and EIF4G3.
Q386P9	Tb927.11.2610		Uncharacterized protein, conserved	2	4	1	3.04443e+06	3.13193	Enriched with EIF4G3.
Q57ZQ0/ Q57ZQ2	Tb927.5.1810/ Tb427.05.1830	p67	Lysosomal/endosomal membrane protein p67	5	7	4	1.05678e+07	3.09721	Enriched with EIF4G3.
Q57Y52	Tb927.7.6770	ACBP	Acyl CoA binding protein, putative	3	4	2	1.12226e+07	2.89827	EIF4G4 only.
D6XEZ2	Tb927.4.560	DYNC2H1	Cytoplasmic dynein 2 heavy chain (DYNC2H1), putative	2	12	1	2.37316e+06	2.84704	Enriched with EIF4G3.
D6XEX9	Tb927.4.430	PSMB7	Proteasome beta 7 subunit	2	2	1	4.6487e+06	2.80809	EIF4G4 only.
Q381G6	Tb927.11.16200	CAP17	Cytoskeleton-associated protein 17	3	3	1	2.06288e+06	2.75439	EIF4G4 only.
Q586P2	Tb927.2.4370	TRYS	Trypanothione synthetase, putative	2	3	1	1.06962e+06	2.72657	Enriched with EIF4G3.
Q57W38	Tb927.5.930	FRDg	NADH-dependent fumarate reductase	3	2	2	3.67914e+06	2.65408	EIF4G4 only.
Q57XN7	Tb927.7.2340	RPS15	40S ribosomal protein S15, putative	3	3	2	1.0015e+07	2.61858	Enriched with all four proteins.
Q57YB2	Tb927.7.3020	NRT	Nitroreductase family, putative	6	5	4	7.65806e+07	2.60725	Enriched with EIF4G3.
Q389U1/ Q389U9	Tb927.10.10360/ Tb927.10.10280	MARP2	Microtubule-associated repetitive protein	8	9	5	1.96797e+08	2.45097	EIF4G4 only.
D6XFL0	Tb927.4.2740	P25a	P25-alpha, putative	7	8	5	4.11043e+07	2.40234	Enriched with EIF4E4 and EIF4G3.
Q38CD0	Tb927.10.1100	RPL9	60S ribosomal protein L9	5	9	2	2.93673e+07	2.33337	Enriched with EIF4E4 and EIF4G3.
Q57VZ2	Tb927.8.4430	UPP	Uridine phosphorylase	5	8	2	1.0811e+07	2.3176	Enriched with EIF4E4 and EIF4G3.
Q387B9	Tb927.11.1330	SRBD	Stress responsive A/B Barrel Domain, putative	2	2	2	5.4717e+06	2.27464	Enriched with EIF4G3.
Q57TZ7	Tb927.7.570	PFDN	Prefoldin, putative	3	3	2	3.91493e+06	2.27441	Enriched with EIF4E4 and EIF4G3.
Q383S3	Tb927.11.10060	CACCL	Biotin--acetyl-CoA-carboxylase ligase, putative	2	5	0	2.01861e+06	2.24744	Enriched with EIF4G3.
Q382M2	Tb927.11.13140	COXX	Cytochrome oxidase subunit X	2	2	2	4.04794e+06	2.19124	EIF4G4 only.
Q387E8	Tb927.11.1020	RBKS	Ribokinase	5	9	4	3.03558e+07	2.15895	EIF4G4 only.
Q388J9	Tb927.10.14000	ACO	Aconitase	3	7	0	1.03436e+06	2.11919	Enriched with EIF4G3.
Q57V53	Tb927.3.3330	HSP20	Heat shock protein 20, putative	3	3	0	2.43641e+06	2.10209	Enriched with EIF4E4 and EIF4G3.
Q586V2	Tb927.2.4210	PEPCK	Phosphoenolpyruvate carboxykinase [ATP], glycosomal	9	16	6	3.22212e+07	2.09884	EIF4G4 only.
Q387G0	Tb927.11.900	IDH	Isocitrate dehydrogenase, putative	3	5	0	1.55866e+06	2.07731	Enriched with EIF4G3.
Q57UI4	Tb927.8.5120	CYCS	Cytochrome c	4	5	2	1.6522e+07	2.03448	EIF4G4 only.
Q585Z8	Tb927.6.4000	SGT	Small glutamine-rich tetratricopeptide repeat protein, putative	2	2	2	2.30905e+06	2.03002	Enriched with EIF4G3.
Q383U3	Tb927.11.9860	EFHD	EF-hand domain pair, putative	2	4	1	4.06508e+06	2.02207	Enriched with EIF4G3.
Q38EC4	Tb927.9.8450	ADKG	UMP/CMP kinase	5	5	3	7.82468e+06	2.00183	Enriched with EIF4G3.
	bait protein		Translation initiation factors
Bold	ratio = or > 4		RNA-binding proteins
Bold	ratio < 4		Ribosomal proteins
			Uncharacterized proteins

## Sheet: EIF4E4 >2
PROTEINS CO-PRECIPITATED WITH EIF4E4
Protein ID	TriTrypDB ID	Protein name	Description	Unique peptides IP1	Unique peptides IP2	Unique peptides IP3	Average EIF4E4 Intensity	Ratio EIF4E4/ Control
Q389L2	Tb927.10.11270	RBP23	RNA-binding protein, putative	2	4	2	4.23013e+07	124.041	Enriched with EIF4G3.
Q57UX0	Tb927.8.4820	EIF4G3	Eukaryotic translation initiation factor 4 gamma 3	8	8	6	1.39231e+08	120.96	EIF4G3 bait.
Q38E63	Tb927.9.9290	PABP1	Polyadenylate-binding protein 1	14	13	13	5.60819e+08	78.5664	Enriched with EIF4G3.
Q38B27	Tb927.10.5770	Cdc48/ p97/VCP	Cdc48, Valosin-containing protein, p97	1	2	2	5.74743e+06	67.9136	EIF4E4 only.
Q585M4	Tb927.6.1870	EIF4E4	Eukaryotic translation initiation factor 4E-4	10	9	10	2.4131e+08	42.9374	Bait. Enriched with EIF4G3.
Q57VT0	Tb927.7.840	ATP5M	Mitochondrial ATP synthase subunit, putative	2	2	0	4.20826e+06	18.2193	Enriched with EIF4G3 and EIF4G4.
Q381R2	Tb927.11.15230	ERP1	Emp24-related protein 1	2	2	0	2.21143e+06	16.0557	Enriched with EIF4G3.
Q385T6	Tb927.10.14580	RPL17	60S ribosomal protein L17, putative	2	4	1	1.15846e+07	11.5256	Enriched with EIF4G3.
Q57X68	Tb927.7.4520	TXNL	Thioredoxin-like, putative	2	4	0	1.00953e+07	9.26678	Enriched with EIF4G3 and EIF4G4.
Q38F76	Tb927.9.4680	EIF4AI	Eukaryotic initiation factor 4A-1	8	11	7	3.311e+08	9.16853	EIF4E4 only.
Q382K8	Tb927.11.13280	gBP25	Guide RNA binding protein 25	4	3	2	3.5495e+07	7.92202	Enriched with EIF4G3.
Q384D1	Tb927.11.8970	RPIA	Ribose 5-phosphate isomerase, putative	2	3	1	5.26976e+06	6.7386	Enriched with EIF4G3 and EIF4G4.
Q580S0	Tb927.3.5550	IFT27	Intraflagellar transport protein 27	2	2	0	2.39256e+06	6.57227	Enriched with EIF4G3 and EIF4G4.
Q57XJ5	Tb927.3.3450	ARL3A	ADP-ribosylation factor-like protein 3A, putative	4	5	1	2.11012e+07	6.13694	Enriched with EIF4G3 and EIF4G4.
Q38EY6/ Q38BQ9/ Q586I4	Tb927.9.5690/ Tb927.10.3380/ Tb927.6.5120	RPLP2	60S acidic ribosomal protein P2, putative	2	1	2	1.07887e+07	5.31765	Enriched with EIF4G3 and EIF4G4.
Q382N3	Tb927.11.13020	CALM	Calmodulin	5	8	5	4.40546e+07	5.17488	Enriched with EIF4G3 and EIF4G4.
Q57V53	Tb927.3.3330	HSP20	Heat shock protein 20, putative	2	2	0	5.24429e+06	4.52467	Enriched with EIF4G3 and EIF4G4.
Q57WT9	Tb927.7.1110	ASNS	Asparagine synthetase a, putative	2	1	2	3.17229e+06	4.48749	Enriched with EIF4G3 and EIF4G4.
Q38CD0	Tb927.10.1100	RPL9	60S ribosomal protein L9	7	4	3	5.07245e+07	4.03031	Enriched with EIF4G3 and EIF4G4.
Q389E9	Tb927.10.11930	BDH1	Beta-D-hydroxybutyrate dehydrogenase	2	2	0	3.10169e+06	3.71749	EIF4E4 only.
Q38CD3	Tb927.10.1070	CRK1	CDC2-related kinase 1	2	2	1	1.65404e+06	3.66334	Enriched with EIF4G3.
D6XDN4	Tb927.3.3270	PFK	ATP-dependent 6-phosphofructokinase, glycosomal	9	12	5	3.73783e+07	3.57519	Enriched with EIF4E3 and EIF4G4.
Q57WB4	Tb927.3.3780	TXN1a	Tryparedoxin 1a, putative	2	3	2	1.09299e+08	3.56053	Enriched with EIF4G3.
D6XM23	Tb927.8.6390	TbLysoPLA	Lysophospholipase, putative	3	2	0	1.10854e+07	3.54001	Enriched with EIF4G3.
Q383V7	Tb927.11.9720	RPS27	40S ribosomal protein S27, putative	3	3	2	3.86316e+07	3.41123	Enriched with EIF4G3.
Q57WB1	Tb927.3.3750	PFC7	Paraflagellar rod component, putative	3	3	0	3.45049e+06	3.39116	EIF4E4 only.
Q383C6	Tb927.11.11520	PEX11	Glycosomal membrane protein	3	3	4	2.0381e+07	3.36427	Enriched with EIF4G3.
Q386W1	Tb927.11.1980	ZC3H41	Zinc finger protein family member, putative	5	5	4	7.54288e+07	3.35042	EIF4E4 only.
Q57TZ7	Tb927.7.570	PFDN	Prefoldin, putative	2	2	1	5.66683e+06	3.2922	Enriched with EIF4G3 and EIF4G4.
Q38DY5	Tb927.9.10230	P23	Co-chaperone protein P23	2	2	2	1.21728e+07	2.92709	Enriched with EIF4G3.
Q38F34	Tb927.9.5190	PCNA	Proliferating cell nuclear antigen	5	5	0	8.68222e+06	2.73516	Enriched with EIF4G3.
Q57TY3	Tb927.7.7460		Uncharacterized protein, conserved	3	5	4	1.488e+08	2.66435	EIF4E4 only.
Q57XX1	Tb927.3.1380	ATPB	ATP synthase subunit beta, mitochondrial	7	8	7	3.65339e+07	2.64965	EIF4E4 only.
Q389S5/ Q389T1	Tb927.10.10530/ Tb927.10.10590	H2B	Histone H2B, putative	4	4	4	9.47165e+07	2.52252	EIF4E4 only.
Q384Q5	Tb927.11.7460	BiP	Luminal binding protein 1 (BiP), putative	8	10	5	1.43338e+07	2.50981	Enriched with EIF4G3.
Q57U26	Tb927.7.280	PPIase	Cyclophilin-type peptidyl-prolyl cis-trans isomerase, putative	3	2	1	1.6495e+06	2.46661	Enriched with EIF4G3 and EIF4G4.
Q38CA1/ Q38CA0	Tb927.10.1390/ Tb927.10.1400	HGPRT	Hypoxanthine-guanine phosphoribosyltransferase	2	5	2	1.24098e+07	2.45292	Enriched with EIF4G3.
Q389Z3	Tb927.10.9830	ATPS	Mitochondrial ATP synthase subunit, putative	2	3	1	1.46396e+07	2.37355	EIF4E4 only.
Q4GYY5	TB927.1.2340	TUBA	Alpha tubulin	9	14	12	2.42969e+08	2.33728	EIF4E4 only.
Q584D4	Tb927.4.2530		Uncharacterized protein, conserved	2	2	1	3.72989e+07	2.2323	EIF4E4 only.
Q57ZE2	Tb927.3.1690	ATPS	Mitochondrial ATP synthase subunit, putative	2	3	2	1.27069e+07	2.20758	EIF4E4 only.
Q385X2	Tb927.11.4450	ALBA2	ALBA-Domain Protein	7	6	5	1.09578e+08	2.17524	EIF4E4 only.
D6XFL0	Tb927.4.2740	P25a	P25-alpha, putative	6	7	3	3.71726e+07	2.17256	Enriched with EIF4G3 and EIF4G4.
Q38DQ2	Tb927.9.11230	CALML	Calmodulin-like protein, putative	2	2	1	3.70863e+06	2.14184	EIF4E4 only.
Q57WY6	Tb927.3.1030	RBP28	RNA-binding protein	3	3	1	5.44655e+06	2.11698	EIF4E4 only.
Q381B0	Tb927.11.16760	TCP-1-alpha	T-complex protein 1, alpha subunit, putative	9	9	7	4.46021e+07	2.08566	EIF4E4 only.
Q388D4	Tb927.10.14700		Uncharacterized protein, conserved	2	2	0	2.07362e+06	2.08165	EIF4E4 only.
Q382C4	Tb927.10.3840	RPL18a	60S ribosomal protein L18a	2	5	4	4.36709e+07	2.05542	Enriched with EIF4G3.
Q38B20	Tb927.10.5840	EEF1B	Translation elongation factor 1-beta, putative	2	2	2	3.26665e+07	2.04701	EIF4E4 only.
Q57XN7	Tb927.7.2340	RPS15	40S ribosomal protein S15, putative	1	3	2	7.78015e+06	2.03424	Enriched with all four proteins.
Q57VZ2	Tb927.8.4430	UPP	Uridine phosphorylase	4	5	2	9.45228e+06	2.02633	Enriched with EIF4G3 and EIF4G4.
Q386E7	Tb927.11.3650	ADSS	Adenylosuccinate synthetase	3	2	0	2.7151e+06	1.99529	Enriched with EIF4G3.
	bait protein		Translation initiation factors
Bold	ratio = or > 4		RNA-binding proteins
Bold	ratio < 4		Ribosomal proteins
			Other proteins involved in translation
			Uncharacterized proteins
			Protein kinases

## Sheet: EIF4G3 >2
PROTEINS CO-PRECIPITATED WITH EIF4G3
Protein ID	TriTrypDB ID	Protein name	Description	Unique peptides IP1	Unique peptides IP2	Unique peptides IP3	Average EIF4G3 Intensity	Ratio EIF4G3/ Control
Q57ZP0	Tb927.5.1710	P18	ATP synthase F1 subunit p18, mitochondrial	2	2	2	4.77282e+06	#DIV/0!	EIF4G3 only.
Q383C1	Tb927.11.11590	EIF3E	Eukaryotic translation initiation factor 3 subunit E	4	4	3	1.60379e+06	#DIV/0!	EIF4G3 only.
Q38FW2	Tb927.9.1960	NIT1	Nitrilase, putative	2	2	1	949710	#DIV/0!	EIF4G3 only.
Q57VK2	Tb927.7.6090	EIF3A	Eukaryotic translation initiation factor 3 subunit A	2	2	2	848131	#DIV/0!	EIF4G3 only.
Q38EX7	Tb927.9.5890	SPPS	Solanesyl-diphosphate synthase, putative	3	2	3	838366	#DIV/0!	EIF4G3 only.
Q57X18	Tb927.8.5640	SDH6	Putative succinate dehydrogenase subunit	2	2	2	800985	#DIV/0!	EIF4G3 only.
Q583T3	Tb927.6.700	AlaRS	Alanyl-tRNA synthetase, putative	2	2	2	762059	#DIV/0!	EIF4G3 only.
Q389R7	Tb927.10.10610	PTP	Protein tyrosine phosphatase, putative	2	2	2	682795	#DIV/0!	EIF4G3 only.
Q57TY7	Tb927.7.7500	TLP7	Thymine-7-hydroxylase, putative	3	1	3	540333	#DIV/0!	EIF4G3 only.
Q57YK9	Tb927.8.6080	POMP42	Glycerophosphoryl diester phosphodiesterase family, putative	2	1	2	358420	#DIV/0!	EIF4G3 only.
Q57UT9	Tb927.4.360	ADI1	1,2-Dihydroxy-3-keto-5-methylthiopentene dioxygenase, putative	3	1	2	319535	#DIV/0!	EIF4G3 only.
Q587B9	Tb927.6.4530	RBP17	RNA-binding protein, putative	2	1	2	296427	#DIV/0!	Enriched with EIF4G4.
Q388Z2/ Q388Z3	Tb927.10.12500/ Tb927.10.12510	HATPase	P-type H+-ATPase, putative	1	2	2	295582	#DIV/0!	EIF4G3 only.
Q38F38	Tb927.9.5150	RPS6/ NPH2	Ribosomal protein S6, putative	2	2	2	214309	#DIV/0!	Enriched with EIF4G4.
Q4GYA9	Tb927.1.4690	PRMT1	Arginine N-methyltransferase 1 catalytic subunit, putative	2	1	2	207828	#DIV/0!	EIF4G3 only.
Q388V7	Tb927.10.12890	ProRS	Bifunctional aminoacyl-tRNA synthetase, putative	2	2	1	201716	#DIV/0!	EIF4G3 only.
Q586Q9	Tb927.2.4580	UNC119	UNC119	3	2	3	7.30386e+06	124.903	EIF4G3 only.
Q57WS0	Tb927.7.1300	PDI	Protein disulfide isomerase, putative	4	4	4	1.20857e+06	124.479	EIF4G3 only.
Q38AS7	Tb927.10.6800	DRG	Developmentally regulated GTP-binding protein, putative	2	1	2	783695	111.729	EIF4G3 only.
Q385R3	Tb927.11.5050	FUM	Fumarate hydratase class I	3	1	3	988194	77.1278	EIF4G3 only.
Q57ZR2	Tb927.5.1930	SPCS	Signal peptidase subunit, putative	2	3	3	2.08776e+06	61.4257	EIF4G3 only.
Q38B28	Tb927.10.5760	ADKD	Adenylate kinase, putative	2	2	2	1.22801e+06	60.2191	EIF4G3 only.
Q57UX0	Tb927.8.4820	EIF4G3	Eukaryotic translation initiation factor 4 gamma 3	11	11	11	6.5738e+07	57.1114	Bait. Enriched with EIF4E4.
Q57X22	Tb927.8.5600	TALDO	Transaldolase, putative	4	2	4	2.54985e+06	37.9931	EIF4G3 only.
Q38C25	Tb927.10.2190	DUF667	Protein of unknown function (DUF667), putative, flagellar associated	2	2	2	1.22806e+06	35.7645	EIF4G3 only.
Q57WW9	Tb927.3.860	ACP	Acyl carrier protein, mitochondrial	2	2	2	4.81614e+06	34.1371	EIF4G3 only.
Q382H2/ Q385A5	Tb927.11.13650/ Tb927.11.6640	CYB5	Cytochrome b5, putative	2	2	2	2.55188e+06	28.4545	EIF4G3 only.
Q57X69	Tb927.7.4530		Uncharacterized protein, conserved	2	1	2	6.37057e+06	25.4329	EIF4G3 only.
Q384D1	Tb927.11.8970	RPIA	Ribose 5-phosphate isomerase, putative	4	4	4	1.71899e+07	21.9812	Enriched with EIF4E4 and EIF4G4.
Q57Y81/ Q57VB6	Tb927.7.2710/ Tb927.5.1470	CYB5R	NADH-cytochrome b5 reductase, putative	4	4	4	1.86153e+06	21.3746	EIF4G3 only.
Q57X64	Tb927.7.4480	HNT1	Adenosine 5-monophosphoramidase, putative	4	4	4	7.46494e+06	20.1574	EIF4G3 only.
Q57V67	Tb927.3.3190	NEK7	Serine/threonine-protein kinase NEK7, putative	2	1	2	573828	19.7175	EIF4G3 only.
Q57U35	Tb927.7.190	THOP1	Thimet oligopeptidase, putative	2	2	2	645827	18.9769	EIF4G3 only.
Q57V45	Tb927.3.3410	DNPEP	Aspartyl aminopeptidase, putative	2	2	2	2.83823e+06	18.9544	EIF4G3 only.
Q4FKJ2	Tb927.10.6950	SMT	Sterol 24-c-methyltransferase, putative	3	3	3	1.99305e+06	18.1365	EIF4G3 only.
Q584T6	Tb927.6.2200	PARK7	DJ-1 family protein, putative	5	4	4	5.9171e+06	17.7633	EIF4G3 only.
Q585M4	Tb927.6.1870	EIF4E4	Eukaryotic translation initiation factor 4E-4	10	11	11	9.6365e+07	17.1466	EIF4E4 bait.
Q38AM9	Tb927.10.7340	RPS24	40S ribosomal protein S24, putative	2	2	2	3.11469e+07	16.9227	Enriched with EIF4G4.
Q57X68	Tb927.7.4520	TXNL	Thioredoxin-like, putative	6	6	6	1.77031e+07	16.2502	Enriched with EIF4E4 and EIF4G4.
Q57YR1	Tb927.8.7040		Uncharacterized protein, conserved	3	2	2	295768	14.8556	EIF4G3 only.
Q38B02	Tb927.10.6030	PSA1	Proteasome subunit alpha type-1, putative	5	4	4	5.57524e+06	12.4946	EIF4G3 only.
Q57VT0	Tb927.7.840	ATP5M	Mitochondrial ATP synthase subunit, putative	2	2	2	2.60067e+06	11.2594	Enriched with EIF4E4 and EIF4G4.
Q38BZ2	Tb927.10.2530	ADKF	Adenylate kinase, putative	4	3	3	5.41321e+06	9.74185	Enriched with EIF4G4.
Q389L2	Tb927.10.11270	RBP23	RNA-binding protein, putative	2	4	4	2.96597e+06	8.69719	Enriched with EIF4E4.
Q38E63	Tb927.9.9290	PABP1	Polyadenylate-binding protein 1	12	12	14	5.93854e+07	8.31943	Enriched with EIF4E4.
Q57YG1	Tb927.8.690	PIN1	Peptidyl-prolyl cis-trans isomerase	3	3	3	1.45726e+06	8.10972	EIF4G3 only.
Q383Y7	Tb927.11.9420	ATP5	ATP synthase (E/31 kDa) subunit, putative	2	2	2	2.15056e+06	7.85794	EIF4G3 only.
Q381R2	Tb927.11.15230	ERP1	Emp24-related protein 1	2	2	2	1.04119e+06	7.5594	Enriched with EIF4E4.
Q57VA0	Tb927.5.1630		Uncharacterized protein, conserved	3	3	3	1.95494e+06	7.52706	Enriched with EIF4G4.
Q381Z1	Tb927.11.14460	ARFGAP1	ADP-ribosylation factor GTPase activating protein 1, putative	2	2	1	468468	7.35344	EIF4G3 only.
Q580S0	Tb927.3.5550	IFT27	Intraflagellar transport protein 27	2	2	2	2.64762e+06	7.27291	Enriched with EIF4E4 and EIF4G4.
Q57W45	Tb927.5.1000	UBE2E2	Ubiquitin-conjugating enzyme E2, putative	3	2	3	6.99273e+06	6.73608	EIF4G3 only.
Q57U26	Tb927.7.280	PPIase	Cyclophilin-type peptidyl-prolyl cis-trans isomerase, putative	5	5	5	4.24724e+06	6.35122	Enriched with EIF4E4 and EIF4G4.
Q57XJ5	Tb927.3.3450	ARL3A	ADP-ribosylation factor-like protein 3, putative	7	7	8	2.07978e+07	6.04872	Enriched with EIF4E4 and EIF4G4.
Q388C5	Tb927.10.14810	MBF1	Multiprotein-bridging factor 1, putative	2	2	2	3.07456e+06	5.61674	EIF4G3 only.
Q381A3	Tb927.11.16830	RABL5/ IFT22	Rab-like 5, small G protein	2	2	2	1.49125e+06	5.55118	EIF4G3 only.
Q57YF6	Tb927.8.750	NOPP44/ 46-2	Nucleolar RNA-binding protein, putative	2	2	2	1.24919e+06	5.31339	Enriched with EIF4G4.
Q57X55	Tb927.7.4390	THR	Threonine synthase, putative	9	8	9	5.44501e+06	5.25294	Enriched with EIF4G4.
Q38EY6/ Q38BQ9/ Q586I4	Tb927.9.5690/ Tb927.10.3380/ Tb927.6.5120	RPLP2	60S acidic ribosomal protein P2, putative	4	4	4	3.354e+07	5.2092	Enriched with EIF4E4 and EIF4G4.
Q57UL0	Tb927.8.5380	UFM1	Ubiquitin-fold modifier protein, putative	2	2	2	1.70384e+06	5.11913	EIF4G3 only.
Q57W40	Tb927.5.950	GrxD	Monothiol glutaredoxin, putative	3	3	3	3.83436e+06	5.1187	EIF4G3 only.
Q38CD0	Tb927.10.1100	RPL9	60S ribosomal protein L9, putative	8	9	9	6.36749e+07	5.05928	Enriched with EIF4E4 and EIF4G4.
Q389T5	Tb927.10.10420	GLRX	Monothiol glutaredoxin, putative	2	1	2	1.64654e+06	4.96352	EIF4G3 only.
Q381D5	Tb927.11.16510		Uncharacterized protein, conserved	2	1	2	3.55148e+06	4.64701	EIF4G3 only.
Q383V7	Tb927.11.9720	RPS27	40S ribosomal protein S27, putative	4	4	4	5.1744e+07	4.56908	Enriched with EIF4E4.
Q383S3	Tb927.11.10060	BIRA	Biotin--acetyl-CoA-carboxylase ligase, putative	5	3	5	4.03776e+06	4.49549	Enriched with EIF4G4.
GSK3B	Tb927.10.13780	GSK3	Glycogen synthase kinase 3	2	2	2	1.87633e+06	4.40744	EIF4G3 only.
Q57XS4	Tb927.7.7040	MTAP	S-methyl-5-thioadenosine phosphorylase, putative	3	3	3	9.1158e+06	4.22857	EIF4G3 only.
Q57WT9	Tb927.7.1110	ASNS	Asparagine synthetase a, putative	3	2	3	2.97427e+06	4.20737	Enriched with EIF4E4 and EIF4G4.
Q586H6/ Q38CY7	Tb927.6.5040/ Tb927.9.15190	RPL15	Ribosomal protein L15	3	3	3	4.07556e+07	4.20678	EIF4G3 only.
Q383M8	Tb927.11.10510	COQ3	Ubiquinone biosynthesis methyltransferase, putative	3	4	4	1.61898e+06	4.17934	EIF4G3 only.
Q57ZQ0/ Q57ZQ2	Tb927.5.1810/ Tb427.05.1830	p67	Lysosomal/endosomal membrane protein p67	7	6	6	1.40172e+07	4.10817	Enriched with EIF4G4.
Q57XL7	Tb927.7.2570	GRBC1	Guide RNA associated protein, GAP2	3	3	3	974579	4.03804	EIF4G3 only.
Q38CD3	Tb927.10.1070	CRK1	CDC2-related kinase 1	2	2	2	1.81856e+06	4.02771	Enriched with EIF4E4.
Q585Q3	Tb927.6.1570	glxR	2-hydroxy-3-oxopropionate reductase, putative	3	2	3	1.86303e+06	4.02516	EIF4G3 only.
Q57VI8	Tb927.7.6230	ARF3	ADP-ribosylation factor, putative	2	2	2	1.29719e+06	3.9678	EIF4G3 only.
Q386I7	Tb927.11.3240	TCP-1-zeta	T-complex protein 1, zeta subunit, putative	13	12	12	2.31535e+07	3.96618	EIF4G3 only.
Q57V53	Tb927.3.3330	HSP20	Heat shock protein 20, putative	3	3	3	4.45081e+06	3.84007	Enriched with EIF4E4 and EIF4G4.
Q38C41/ Q38C42	Tb927.10.2010/ Tb927.10.2020	HK1/ HK2	Hexokinase	8	7	8	8.40346e+06	3.79209	Enriched with EIF4G4.
Q38DS4	Tb927.9.11000	RAB7	Ras-related protein RAB7, putative	3	3	3	2.51492e+06	3.73537	EIF4G3 only.
D6XFL0	Tb927.4.2740	P25a	P25-alpha, putative	8	8	8	6.27079e+07	3.66497	Enriched with EIF4E4 and EIF4G4.
Q57TZ7	Tb927.7.570	PFDN	Prefoldin, putative	3	3	3	6.28715e+06	3.65258	Enriched with EIF4E4 and EIF4G4.
Q388J9	Tb927.10.14000	ACO	Aconitase	7	5	7	1.75398e+06	3.59354	Enriched with EIF4G4.
Q38BR9	Tb927.10.3280	RPL38	60S ribosomal proteins L38, putative	2	2	2	1.57617e+07	3.58201	EIF4G3 only.
Q382C4	Tb927.10.3840	RPL18a	60S ribosomal protein L18a	5	5	5	7.59064e+07	3.57262	Enriched with EIF4E4.
Q57WB4	Tb927.3.3780	TXN1a	Tryparedoxin 1a, putative	6	5	5	1.09629e+08	3.5713	Enriched with EIF4E4.
Q38DN0	Tb927.9.11600	GIM5B	Glycosomal membrane protein	2	2	2	6.58537e+07	3.46974	EIF4G3 only.
Q580J2	Tb927.3.4500	FHc	Fumarate hydratase class I, cytosolic	4	4	4	2.39332e+06	3.42092	Enriched with EIF4G4.
Q382D5	Tb927.11.14020	NRBD2	Nuclear RNA binding domain 2	9	8	8	3.39571e+07	3.42041	EIF4G3 only.
Q38DY5	Tb09.211.1690	P23	Co-chaperone protein P23	2	3	3	1.39568e+07	3.35608	Enriched with EIF4E4.
Q580V7	Tb927.3.5180	COF	ADF/Cofilin	4	3	3	8.26303e+06	3.32659	EIF4G3 only.
Q57VZ2	Tb927.8.4430	UPP	Uridine phosphorylase	8	8	8	1.53207e+07	3.28437	Enriched with EIF4E4 and EIF4G4.
Q387H6	Tb927.11.740	EIF5A	Eukaryotic translation initiation factor 5A	6	6	6	1.04717e+08	3.24042	EIF4G3 only.
Q583K7	Tb927.4.1860	RPS19	Ribosomal protein S19, putative	5	5	5	9.78516e+07	3.22473	EIF4G3 only.
Q386F5	Tb927.11.3570	MM1	Metallo-peptidase, Clan MA(E) Family M1	2	2	2	905989	3.15049	EIF4G3 only.
Q57XN7	Tb927.7.2340	RPS15	40S ribosomal protein S15, putative	3	3	3	1.18808e+07	3.10641	Enriched with all four proteins.
D7SG81	Tb927.11.3230	RPL44	60S ribosomal protein L44	2	2	2	2.88313e+07	3.10108	EIF4G3 only.
Q57X54	Tb927.5.4500	TbSAR1	Ras-like small GTPase, putative	6	6	5	6.51275e+06	3.04854	EIF4G3 only.
Q57UK5	Tb927.8.5330	TyrRS	Tyrosyl/methionyl-tRNA synthetase, putative	3	3	4	1.92729e+06	3.02826	EIF4G3 only.
Q386E7	Tb927.11.3650	ADSS	Adenylosuccinate synthetase, putative	6	4	6	4.11553e+06	3.02444	Enriched with EIF4E4.
Q38EC4	Tb927.10.2530	ADKG	UMP/CMP kinase	5	5	5	1.17045e+07	2.99442	Enriched with EIF4G4.
Q386R7	Tb927.11.2430	DYNC2H2	Cytoplasmic dynein 2 heavy chain (DYNC2H2), putative	3	3	3	762468	2.99357	EIF4G3 only.
Q57X58	Tb927.7.4420	PSMA3	Proteasome subunit alpha 3 subunit, putative	5	5	5	1.24879e+07	2.99131	EIF4G3 only.
Q385F6	Tb927.11.6130	SKP1	SKP1-like protein	3	2	3	1.01737e+06	2.94382	EIF4G3 only.
Q57XQ5	Tb927.7.2190	TRAPa	Translocon-associated protein (TRAP), alpha subunit, putative	3	3	3	4.85975e+06	2.93035	EIF4G3 only.
Q57V32	Tb927.7.1780	APRT	Adenine phosphoribosyltransferase, putative	3	3	3	1.12303e+07	2.91346	EIF4G3 only.
Q57U83	Tb927.5.3830	PYR4	Dihydroorotate dehydrogenase (fumarate)	2	2	2	3.42269e+06	2.90177	EIF4G3 only.
Q38EX8	Tb927.9.5770	TRYP1	Tryparedoxin peroxidase	11	10	11	2.5477e+08	2.86623	EIF4G3 only.
Q384W1	Tb927.11.7100	EIF2D	Cytoplasmic translation machinery associated protein, putative	2	2	2	2.3824e+06	2.86469	EIF4G3 only.
Q57YK7	Tb927.8.6060	AKCT	2-amino-3-ketobutyrate coenzyme A ligase	16	15	16	4.78634e+07	2.85784	EIF4G3 only.
Q385T6	Tb927.10.14580	RPL17	60S ribosomal protein L17, putative	2	2	2	2.86374e+06	2.84915	Enriched with EIF4E4.
Q585J1	Tb927.4.3590	EEF1B	Translation elongation factor 1-beta, putative	8	8	8	1.25511e+08	2.84723	EIF4G3 only.
Q585V4	Tb927.2.5160	J2	Chaperone protein DnaJ 2	4	4	5	6.3233e+06	2.84487	EIF4G3 only.
D6XEZ2	Tb927.4.560	DYNC2H1	Cytoplasmic dynein 2 heavy chain (DYNC2H1), putative	7	9	10	2.36561e+06	2.83798	Enriched with EIF4G4.
Q580D8	Tb927.4.1100	RPL21E	Ribosomal protein L21E (60S), putative	6	6	6	9.96337e+07	2.77806	EIF4G3 only.
Q582T6	Tb927.3.2230	SUCA	Succinate--CoA synthetase alpha subunit, putative	5	5	5	3.10015e+07	2.77614	EIF4G3 only.
Q586G3	Tb927.6.4840	METK1	S-adenosylmethionine synthase	9	9	9	3.11513e+07	2.76429	EIF4G3 only.
Q387T8	Tb927.10.15760		Uncharacterized protein, conserved	5	2	3	2.24387e+06	2.74074	EIF4G3 only.
Q38AR9	Tb927.10.6880	GAPDH	Glyceraldehyde-3-phosphate dehydrogenase, cytosolic	5	5	5	1.69299e+07	2.7347	EIF4G3 only.
Q388H8	Tb927.10.14240	NMT	N-myristoyltransferase	3	3	3	777417	2.72124	EIF4G3 only.
Q585M3	Tb927.6.1880	AspRS	Aspartyl-tRNA synthetase, putative	2	2	2	1.35267e+06	2.70945	EIF4G3 only.
Q584K4	Tb927.4.5010	CALR	Calreticulin, putative	7	7	7	1.79698e+07	2.68881	EIF4G3 only.
Q38EC6	Tb927.9.8410	J27	Chaperone protein DNAJ, putative	2	2	2	1.92663e+06	2.64791	EIF4G3 only.
Q57ZI7	Tb927.7.5000	RPL19	60S ribosomal protein L19, putative	3	3	3	1.31117e+07	2.64474	EIF4G3 only.
Q38DH3	Tb927.9.12320	CTH	Cystathione gamma lyase, putative	5	5	5	2.00548e+07	2.63613	EIF4G3 only.
Q38EH6	Tb927.9.7770	SpSyn	Spermidine synthase	8	8	8	2.43286e+07	2.63613	EIF4G3 only.
D6XM23	Tb927.8.6390	TbLysoPLA	Lysophospholipase, putative	6	5	5	8.22365e+06	2.62612	Enriched with EIF4E4.
Q57W54	Tb927.5.1090	ThrRS	Threonyl-tRNA synthetase, putative	5	5	5	2.92006e+06	2.60287	EIF4G3 only.
Q57VI5	Tb927.7.6260	TPRR	TPR repeat, putative	2	1	2	660074	2.60051	EIF4G3 only.
Q586H1	Tb927.6.4990	ATPS	Mitochondrial ATP synthase delta chain	5	5	5	1.08131e+07	2.59735	EIF4G3 only.
Q587B6	Tb927.6.4500		Uncharacterized protein, conserved	4	4	4	4.10403e+06	2.58833	EIF4G3 only.
Q384C4	Tb927.11.9040		Uncharacterized protein, conserved	3	3	3	1.4654e+06	2.56213	Enriched with EIF4G4.
Q57XD5	Tb927.8.2540	SCP2	3-ketoacyl-CoA thiolase	8	8	8	1.98034e+07	2.55917	EIF4G3 only.
Q38F34	Tb927.9.5190	PCNA	Proliferating cell nuclear antigen	7	7	7	8.08093e+06	2.54574	Enriched with EIF4E4.
Q38CA1/ Q38CA0	Tb927.10.1390/ Tb927.10.1400	HGPRT	Hypoxanthine-guanine phosphoribosyltransferase	2	1	2	3.00239e+06	2.50755	Enriched with EIF4E4.
Q585W3	Tb927.6.3650	ARL3C	ADP-ribosylation factor-like protein 3C, putative	6	6	6	2.23376e+07	2.47842	EIF4G3 only.
Q38CD4	Tb927.10.1060	TCP-1-delta	T-complex protein 1, delta subunit, putative	11	11	11	2.20802e+07	2.46031	EIF4G3 only.
Q387G0	Tb927.11.900	IDH	Isocitrate dehydrogenase, putative	5	3	4	1.82957e+06	2.43836	Enriched with EIF4G4.
Q386P9	Tb927.11.2610		Uncharacterized protein, conserved	4	3	4	2.35058e+06	2.41813	Enriched with EIF4G4.
Q57ZH3	Tb927.7.5160	DUT	Deoxyuridine triphosphatase	3	3	3	3.35062e+06	2.40497	EIF4G3 only.
Q387H4	Tb927.11.760	PP2C	Protein phosphatase 2C, putative	7	7	7	1.19138e+07	2.39452	EIF4G3 only.
Q585D9	Tb927.6.1080	glxII	Hydroxyacylglutathione hydrolase, putative	3	1	2	1.22844e+06	2.38935	EIF4G3 only.
Q38EV1	Tb927.9.6250	AK2	Arginine kinase	12	12	12	5.11531e+07	2.38721	EIF4G3 only.
Q382N3	Tb927.11.13020	CALM	Calmodulin	7	6	7	2.03214e+07	2.38706	Enriched with EIF4E4 and EIF4G4.
Q38AU2	Tb927.10.6640	TMED	Transmembrane emp24 domain-containing protein	4	4	4	4.6866e+06	2.38196	EIF4G3 only.
Q38D86	Tb927.9.13380	ATG24	Autophagy-related protein 24	2	2	2	1.53082e+06	2.37243	EIF4G3 only.
Q57ZA1	Tb927.3.2100		Uncharacterized protein, conserved	6	5	6	8.71951e+06	2.37143	EIF4G3 only.
Q38EW9	Tb927.9.5960	SDH2C	Succinate dehydrogenase iron-sulfur subunit, putative	2	1	2	994456	2.37013	EIF4G3 only.
Q57TT8	Tb927.8.6750	TCTP	Translationally controlled tumor protein (TCTP), putative	4	4	5	1.93479e+07	2.3455	EIF4G3 only.
Q387B9	Tb927.11.1330	GSU2970	Stress responsive A/B Barrel Domain, putative	2	2	2	5.6038e+06	2.32955	Enriched with EIF4G4.
Q38BP3	Tb927.10.3560	PRMT1-PRO	Protein arginine N-methyltransferase 1, prozyme	4	4	4	3.40857e+06	2.32776	EIF4G3 only.
Q387N9	Tb927.10.14790	MPM24	Metallo-peptidase, Clan MG, Family M24	10	10	10	2.02148e+07	2.31803	EIF4G3 only.
Q57YB2	Tb927.7.3020	NRF	Nitroreductase family, putative	5	5	5	6.77567e+07	2.30683	Enriched with EIF4G4.
D6XI07	Tb927.6.2740	pdxK	Pyridoxal kinase	5	5	5	7.43198e+06	2.28918	EIF4G3 only.
Q381Z4	Tb927.11.14430	RPN12	Proteasome regulatory non-ATP-ase subunit	2	2	2	2.34821e+06	2.28882	EIF4G3 only.
Q382B2	Tb927.11.14250	TCP-1-epsilon	T-complex protein 1, epsilon subunit, putative	7	5	6	8.86945e+06	2.27745	EIF4G3 only.
Q38CD1	Tb927.10.1090	RPS23	40S ribosomal protein S23, putative	2	2	2	5.84507e+07	2.27233	EIF4G3 only.
Q57Y42	Tb927.4.4380	VP1	Pyrophosphate-energized vacuolar membrane proton pump 1	2	2	2	1.32078e+06	2.27155	EIF4G3 only.
Q383W5	Tb927.11.9640	GlyRS	Glycyl-tRNA synthetase, putative	6	6	6	2.74407e+06	2.25118	EIF4G3 only.
Q38BV6	Tb927.10.2890	ENO	Enolase	18	18	18	2.263e+08	2.23694	EIF4G3 only.
Q57W07	Tb927.8.4280	NUTF2	Nuclear transport factor 2, putative	2	2	2	1.83944e+06	2.2364	EIF4G3 only.
Q384Q5	Tb927.11.7460	BiP	Luminal binding protein 1 (BiP), putative	13	12	13	1.27285e+07	2.22874	Enriched with EIF4E4.
Q57VP3	Tb927.10.5610	RPS9	40S ribosomal protein S9, putative	7	7	7	1.19255e+08	2.22752	EIF4G3 only.
Q57U33	Tb927.7.210	PRODH	Proline dehydrogenase, mitochondrial	3	3	3	2.98984e+06	2.18492	EIF4G3 only.
Q586B1	Tb927.6.4130	SDH3	Succinate dehydrogenase subunit 3	2	2	2	952659	2.17738	Enriched with EIF4G4.
Q586P2	Tb927.2.4370	TRYS	Trypanothione synthetase, putative	3	2	2	853263	2.17506	Enriched with EIF4G4.
Q383W8	Tb927.11.9610	EIF3I	Eukaryotic translation initiation factor 3 subunit i	7	4	5	4.15757e+06	2.17483	EIF4G3 only.
Q384M8	Tb927.11.7900	RBP16	Mitochondrial RNA binding protein 16	5	5	5	2.12087e+07	2.16451	EIF4G3 only.
Q386W9	Tb927.11.1900	CCT2	T-complex protein 1, beta subunit, putative	14	13	13	1.61321e+07	2.14625	EIF4G3 only.
D6XMQ7	Tb927.8.890	Rab1A	Ras-related protein Rab1A	5	3	3	1.98057e+07	2.14446	EIF4G3 only.
Q383M3	Tb927.11.10560	EIF4G4	Eukaryotic translation initiation factor 4 gamma 4	9	8	9	2.66587e+06	2.14052	EIF4G4 bait. Enriched with EIF4E3.
Q586U4	Tb927.2.5060	GTPBP	GTP binding protein, putative	3	3	3	2.78391e+06	2.13677	EIF4G3 only.
Q57WR6	Tb927.7.1320	HSP10	10 kDa heat shock protein, putative	4	4	4	1.24093e+08	2.1255	EIF4G3 only.
Q385L6	Tb927.11.5520	TIM	Triosephosphate isomerase	11	11	11	1.94877e+08	2.12189	EIF4G3 only.
Q57YI9	Tb927.8.5880	EIF1A	Eukaryotic translation initiation factor 1A, putative	2	2	2	3.48278e+06	2.11259	EIF4G3 only.
Q388V0	Tb927.10.12960	rab-5A	Ras-related protein rab-5A	3	3	3	2.57664e+06	2.10955	EIF4G3 only.
Q38DI7	Tb927.9.12110	gnD	6-phosphogluconate dehydrogenase, decarboxylating	2	2	2	1.97134e+06	2.10923	EIF4G3 only.
Q57VR7	Tb927.7.710	HSP70	Heat shock 70 kDa protein, putative	8	7	8	7.96422e+06	2.10707	EIF4G3 only.
Q57X93	Tb927.7.4770	PPIase	Cyclophilin-type peptidyl-prolyl cis-trans isomerase, putative	4	4	4	1.95631e+07	2.10667	EIF4G3 only.
Q38CL5	Tb927.10.230	PSMA5	Proteasome subunit alpha type-5, putative	6	5	6	6.19302e+06	2.10295	EIF4G3 only.
Q586B2	Tb927.6.4140	PFC4	Paraflagellar rod component, putative	2	2	2	1.39612e+07	2.09395	EIF4G3 only.
Q38EE8	Tb927.9.8100	NACA	Nascent polypeptide associated complex subunit, putative	4	3	5	6.56052e+06	2.09378	EIF4G3 only.
Q585Z8	Tb927.6.4000	SGT	Small glutamine-rich tetratricopeptide repeat protein, putative	2	2	2	2.36612e+06	2.0802	Enriched with EIF4G4.
Q382K8	Tb927.11.13280	gBP25	Guide RNA binding protein 25	5	5	5	9.30381e+06	2.07649	Enriched with EIF4E4.
Q38BK1	Tb927.10.3990	DHH1	DHH1	10	10	9	1.89587e+07	2.06725	EIF4G3 only.
Q38DN9	Tb927.9.11490	RPL29	60S ribosomal protein L29	3	3	2	1.18227e+07	2.05256	EIF4G3 only.
Q386V3	Tb927.11.2060	RPP0	60S acidic ribosomal protein P0, putative	6	6	6	4.9882e+07	2.0525	EIF4G3 only.
Q383C6	Tb927.11.11520	PEX11	Glycosomal membrane protein	6	5	6	1.24164e+07	2.04956	Enriched with EIF4E4.
Q385U7	Tb927.11.4700	PGFS	Prostaglandin f synthase	10	11	10	1.22616e+08	2.04717	EIF4G3 only.
Q57ZJ2	Tb927.7.4970	GS	Glutamine synthetase, putative	7	7	7	1.31402e+07	2.04254	EIF4G3 only.
Q383E1	Tb927.11.11360	RACK1	Receptor for activated C kinase 1	9	8	9	9.11249e+07	2.01966	EIF4G3 only.
Q38DF2	Tb927.9.12570	glk1	Glycerol kinase, glycosomal	16	16	16	1.70435e+08	2.01767	EIF4G3 only.
Q57ZL6	Tb927.3.2960	IAGNH	Inosine-adenosine-guanosine-nucleoside hydrolase	4	4	4	2.1054e+07	2.01321	EIF4G3 only.
Q57WX6	Tb927.3.930	DNAH	Dynein heavy chain, putative	2	5	6	2.45568e+06	2.00918	EIF4G3 only.
P86939	Tb927.10.2100	EEF1A	Elongation factor 1-alpha	13	13	13	4.09993e+08	2.0084	EIF4G3 only.
Q385E1	Tb927.11.6280	PPDK	Pyruvate phosphate dikinase	17	15	18	2.28668e+07	2.00784	EIF4G3 only.
Q383U3	Tb927.11.9860	EFHD	EF-hand domain pair, putative	4	4	4	4.01478e+06	1.99705	Enriched with EIF4G4.
	bait protein		Translation initiation factors
Bold	ratio = or > 4		tRNA synthetases
Bold	ratio < 4		RNA-binding proteins
			Ribosomal proteins
			Other proteins involved in translation
			Uncharacterized proteins
			Protein kinases
