# Supplementary material for: Distinct mRNA and protein interactomes highlight functional differentiation of major eIF4F-like complexes from Trypanosoma brucei
Source: Front Mol Biosci. 2022 Oct 7;9:971811. doi: 10.3389/fmolb.2022.971811 (PMC9585242; doi:10.3389/fmolb.2022.971811)
Supplement: Supplementary file 2 [file Table3.XLSX]

## Sheet: Ratio EIF4E3-EIF4E4
FOLD-CHANGE EIF4E3 vs EIF4E4
Protein ID	TriTrypDB ID	Protein name	Protein Descriptions	Ratio EIF4E3/ EIF4E4	Log(2)
Q583I6	Tb927.4.2070	AGP	Antigenic protein, putative	ꝏ	ꝏ
Q383M3	Tb927.11.10560	EIF4G4	Eukaryotic translation initiation factor 4 gamma 4	1142.61	10.1581
Q383A4	Tb927.11.11770	EIF4E3	Eukaryotic translation initiation factor 4E-3	983.49	9.94177
Q4GZD0	Tb927.1.880	MDN1	Midasin, putative	19.7273	4.30212
Q38C95	Tb927.10.1450	CAAP1	Centrin arm-associated protein 1	15.3691	3.94196
Q38D54	Tb927.9.13990	DRBD2	RNA-binding protein, putative	8.8086	3.13891
D6XKD1	Tb927.7.2140	ZC3H18	Zinc finger protein family member	7.97156	2.99486
Q586V1	Tb927.2.4230	NUP-1	NUP-1 protein, putative	6.47695	2.69531
Q57U22	Tb927.7.320	RBP8	RNA-binding protein 8	5.68151	2.50627
Q586C9	Tb927.2.5800	SBPase	Sedoheptulose-1,7-bisphosphatase	5.66256	2.50145
Q586R7	Tb927.2.4710	RRM1	RNA-binding protein, putative	3.98219	1.99356
Q389U1/ Q389U9	Tb927.10.10360/ Tb927.10.10280	MARP	Microtubule-associated protein, putative	3.90195	1.9642
Q388E8	Tb927.10.14550	HEL67	ATP-dependent RNA helicase HEL67	3.12376	1.64328
Q586C2	Tb927.10.15120	RPS13	40S ribosomal protein S13, putative	3.09571	1.63027
Q57Y77	Tb927.7.2670	ZC3H21	Zinc finger protein family member, putative	2.90196	1.53703
Q38DU2	Tb927.9.10770	PABP2	Polyadenylate-binding protein 2	2.84923	1.51057
Q386T4	Tb927.11.2250		Conserved protein, unknown function	2.67307	1.4185
Q385D9	Tb927.11.6300	RPS5	40S ribosomal protein S5, putative	2.66436	1.41379
Q389B0	Tb927.10.12330	ZC3H34	Zinc finger protein family member, putative	2.46548	1.30187
Q388W2	Tb927.10.12840	MCP12	Mitochondrial carrier protein, putative	2.27436	1.18546
Q387J6	Tb927.11.550	SCD6	Suppressor of clathrin deficiency 6, putative	2.23053	1.15739
Q4GYZ5	Tb927.1.2260	SMP1-2	Small myristoylated protein 1-2	2.21063	1.14446
Q587A3	Tb927.6.4370	EIF3D	Eukaryotic translation initiation factor 3 subunit d	2.16748	1.11602
Q586Z5/ Q586Z6	Tb927.6.4280/ Tb927.6.4300	GAPDH	Glyceraldehyde-3-phosphate dehydrogenase	2.12111	1.08482
Q57YA3	Tb927.7.2820	H2A	Histone H2A	2.05457	1.03884
Q57XN7	Tb927.7.2340	RPS15	40S ribosomal protein S15, putative	2.03707	1.02649
			Top 20 proteins in bold
			Translation initiation factors
			tRNA synthetases
			RNA-binding proteins
			Ribosomal proteins
			Other proteins involved in translation
			Uncharacterized proteins
			Protein kinases

## Sheet: Ratio EIF4E4-EIF4E3
FOLD-CHANGE EIF4E4 vs EIF4E3
Protein ID	TriTrypDB ID	Protein name	Protein Descriptions	Ratio EIF4E4/ EIF4E3	Log(2)
Q389L2	Tb927.10.11270	RBP23	RNA-binding protein	522.163	9.02836
Q57UX0	Tb927.8.4820	EIF4G3	Eukaryotic translation initiation factor 4 gamma 3	428.061	8.74167
Q585M4	Tb927.6.1870	EIF4E4	Eukaryotic translation initiation factor 4E-4	163.432	7.35254
Q38E63	Tb927.9.9290	PABP1	Polyadenylate-binding protein 1	122.553	6.93727
Q38B27	Tb927.10.5770	Cdc48/ p97/VCP	Cdc48, Valosin-containing protein, p97	29.9368	4.90385
Q385T6	Tb927.10.14580	RPL17	60S ribosomal protein L17, putative	25.6636	4.68165
Q38F76	Tb927.9.4680	EIF4AI	Eukaryotic initiation factor 4A-1	23.1143	4.53071
Q38CA1	Tb927.10.1390	HGXPRT	Hypoxanthine-guanine-xantine phosphoribosyltransferase	11.6946	3.54778
D6XM23	Tb927.8.6390	TbLysoPLA	Lysophospholipase, putative	10.6333	3.41051
Q57WY6	Tb927.3.1030	RBP28	RNA-binding protein	10.3443	3.37077
Q57VZ2	Tb927.8.4430	UPP	Uridine phosphorylase	8.62873	3.10915
Q381R2	Tb927.11.15230	COPI	Cytosolic coat protein, putative	8.34054	3.06014
Q38AZ8	Tb927.10.6080	PSMB5	Proteasome subunit beta type-5, putative	8.28706	3.05086
D6XK31	Tb927.7.1130	TDPX2	Trypanothione/tryparedoxin dependent peroxidase 2	7.41219	2.8899
Q38D65	Tb927.9.13650	ARF1	ADP-ribosylation factor, putative	7.32966	2.87375
Q57TZ7	Tb927.7.570	PFDN	Prefoldin, putative	7.28286	2.8645
Q584D4	Tb927.4.2530		Uncharacterized protein, conserved	6.88083	2.78258
Q57WB4	Tb927.3.3780	TXN1a	Tryparedoxin 1a, putative	6.77993	2.76127
Q38CK9	Tb927.10.290	PSMA2	Proteasome alpha 2 subunit, putative	6.42509	2.68372
Q4FKQ3	Tb927.10.4450	STI1L	Stress-inducible protein STI1-like, putative	6.38431	2.67453
Q389Z3	Tb927.10.9830	ATPS	Mitochondrial ATP synthase subunit, putative	6.16465	2.62402
Q38BY9	Tb927.10.2560	mMDH	Mitochondrial malate dehydrogenase	6.06472	2.60044
Q38CL5	Tb927.10.230	PSMA5	Proteasome subunit alpha type-5, putative	6.02685	2.5914
Q381D8	Tb927.11.16480	ECH	Enoyl-CoA hydratase/isomerase family protein, putative	5.89695	2.55997
Q57VE2	Tb927.5.1210	SDR	Short-chain dehydrogenase, putative	5.68776	2.50786
Q38DQ2	Tb927.9.11230	CALML	Calmodulin-like protein, putative	5.63793	2.49516
Q382N3	Tb927.11.13020	CALM	Calmodulin	5.472	2.45207
Q38EC4	Tb927.10.2530	ADKF	Adenylate kinase, putative	5.46998	2.45153
Q57YB2	Tb927.7.3020	NRF	Nitroreductase family, putative	5.41622	2.43729
Q583Q5	Tb927.6.2790	TDH	L-threonine 3-dehydrogenase	5.36942	2.42477
Q57WB1	Tb927.3.3750	PFC7	Paraflagellar rod component, putative	5.30522	2.40741
Q38B20	Tb927.10.5840	EEF1B2	Translation elongation factor 1-beta, putative	5.22007	2.38407
Q38AG1	Tb927.10.8030	ATP5	Mitochondrial ATP synthase subunit 5	5.08279	2.34562
Q38DP9	Tb927.9.11270	TCP-1-eta	T-complex protein 1, eta subunit, putative	5.06845	2.34155
Q57YL2	Tb927.8.6110	HMGS	3-hydroxy-3-methylglutaryl-CoA synthase, putative	5.05916	2.3389
Q38EF6	Tb927.9.8000	UBPL	Ubiquitin-protein ligase, putative	5.0586	2.33874
Q57ZE2	Tb927.3.1690	ATP5M	Mitochondrial ATP synthase subunit, putative	5.01722	2.32689
Q585R9	Tb927.2.1680	PIN1	Peptidyl-prolyl cis-trans isomerase, putative	4.96269	2.31112
Q38F34	Tb927.9.5190	PCNA	Proliferating cell nuclear antigen	4.93542	2.30317
Q385X1	Tb927.11.4460	ALBA1	ALBA-Domain Protein	4.92214	2.29929
Q57TT8	Tb927.8.6750	TCTP	translationally controlled tumor protein (TCTP), putative	4.892	2.29043
Q38DF2	Tb927.9.12570	glk1	Glycerol kinase, glycosomal	4.83103	2.27233
Q386P5	Tb927.11.2650	HSP84	Heat shock protein 84, putative	4.70838	2.23523
Q38AR9	Tb927.10.6880	GAP	Glyceraldehyde-3-phosphate dehydrogenase, cytosolic	4.56952	2.19204
Q38CD4	Tb927.10.1060	TCP-1-delta	T-complex protein 1, delta subunit, putative	4.54557	2.18446
Q389E9	Tb927.10.11930	BDH	beta-D-hydroxybutyrate dehydrogenase	4.54218	2.18338
Q382M7	Tb927.11.13090	eEF1G	Elongation factor 1 gamma, putative	4.53671	2.18165
Q38CI6	Tb927.10.540	SUB2	ATP-dependent RNA helicase SUB2, putative	4.52342	2.17742
Q381H3	Tb927.11.16130	NDPK	Nucleoside diphosphate kinase	4.49199	2.16735
Q387H4	Tb927.11.760	PP2C	Protein phosphatase 2C, putative	4.41745	2.14321
Q57WR6	Tb927.7.1320	HSP10	10 kDa heat shock protein, putative	4.3801	2.13096
Q57XX1	Tb927.3.1380	obs	ATP synthase subunit beta, mitochondrial	4.33007	2.11439
Q38C07	Tb927.10.2370	LA	Lupus La protein homolog, putative	4.30001	2.10434
Q385L6	Tb927.11.5520	TIM	Triosephosphate isomerase	4.26762	2.09343
Q388X3	Tb927.10.12700	PDHA1	Pyruvate dehydrogenase E1 component alpha subunit, putative	4.24668	2.08634
Q57XJ5	Tb927.3.3450	ARL3C	ADP-ribosylation factor-like protein 3, putative	4.22989	2.08062
Q57UI4	Tb927.8.5120	CYC	Cytochrome c	4.17366	2.06131
Q38AV5	Tb927.10.6510	HSP60	Chaperonin Hsp60, mitochondrial precursor	4.15508	2.05487
Q386B6	Tb927.11.3980	MMP16	Metallo-peptidase, Clan ME, Family M16	4.14925	2.05285
Q383U3	Tb927.11.9860	EFHD	EF-hand domain pair, putative	4.11848	2.04211
Q387E8	Tb927.11.1020	RBKS	Ribokinase, putative	4.1051	2.03742
Q586V2	Tb927.2.4210	PEPCK	Phosphoenolpyruvate carboxykinase [ATP], glycosomal	4.07929	2.02832
Q57X58	Tb927.7.4420	PSMA3	Proteasome alpha 3 subunit, putative	4.07702	2.02751
Q38CL9	Tb927.10.190	RPS6	40 S ribosomal protein S6, putative	4.04521	2.01621
Q584S2	Tb927.6.2280	PFDN	Prefoldin subunit, putative	4.01891	2.0068
Q38BM8	Tb927.10.3710	PA26	Proteasome activator protein PA26	4.01363	2.00491
Q38B23	Tb927.10.5810	ARL2	The ARF-like 2 binding protein BART, putative	4.01041	2.00375
Q38DY5	Tb927.9.10230	P23	Co-chaperone protein P23	3.97912	1.99245
Q382K8	Tb927.11.13280	gBP25	Guide RNA binding protein 25	3.95144	1.98238
Q38BS5	Tb927.10.3210	CDPD	Delta-1-pyrroline-5-carboxylate dehydrogenase, putative	3.92222	1.97167
Q383Q5	Tb927.11.10240	HsIV	ATP-dependent protease subunit HslV	3.82618	1.93591
Q38DZ4	Tb927.9.10100	SETD	SET domain-containing protein, putative	3.82555	1.93567
Q38BE4	Tb927.10.4570	EEF2	Elongation factor 2	3.78277	1.91944
D6XFL0	Tb927.4.2740	TPPP	p25-alpha, putative	3.76867	1.91406
Q57YZ8	Tb927.8.3150	CCT3	T-complex protein 1, subunit gamma, putative	3.75081	1.9072
Q382Q3	Tb927.11.12790	RNR2	Ribonucleoside-diphosphate reductase small chain	3.7236	1.8967
Q383B2	Tb927.11.11680	odhA	2-oxoglutarate dehydrogenase E2 component, putative	3.71107	1.89184
Q57V32	Tb927.7.1780	APRT	Adenine phosphoribosyltransferase, putative	3.71086	1.89176
Q38DH3	Tb927.9.12320	CTH	Cystathione gamma lyase, putative	3.70571	1.88975
Q381B3	Tb927.11.16730	DLD	Dihydrolipoyl dehydrogenase	3.68827	1.88295
Q389P1	Tb927.10.10980	Hsp90	Heat shock protein 90, putative	3.67236	1.87671
Q57X95	Tb927.7.4790	BETA6	Proteasome beta 6 subunit	3.66723	1.87469
Q387Q3	Tb927.10.16120	IMPDH	Inosine-5-monophosphate dehydrogenase	3.66514	1.87387
Q581V1	Tb927.4.1300	GATM	Amidinotransferase, putative	3.63427	1.86167
Q384Q5	Tb927.11.7460	BiP	Luminal binding protein 1 (BiP), putative	3.56976	1.83583
Q383X6	Tb927.11.9530	14-3-3P1	14-3-3 protein 1	3.54387	1.82533
Q38EV1	Tb927.9.6250	AK2	Arginine kinase	3.49685	1.80606
Q57V54	Tb927.3.3320	RPL13	60S ribosomal protein L13 , putative	3.48598	1.80156
Q38EW0	Tb927.9.6090	PTP1B	PTP1-interacting protein, 39 kDa	3.45666	1.78938
Q383X0	Tb927.11.9590	AHCY	S-adenosylhomocysteine hydrolase, putative	3.45469	1.78856
Q382B2	Tb927.11.14250	TCP-1-epsilon	T-complex protein 1, epsilon subunit, putative	3.42958	1.77803
Q57ZD2	Tb927.3.1790	PDHB	Pyruvate dehydrogenase E1 beta subunit, putative	3.41281	1.77096
Q385M4	Tb927.11.5440	NADP-ME1	NADP-dependent malic enzyme, cytosolic	3.36995	1.75273
Q57TX9	Tb927.7.7420	ATP5F1A	ATP synthase F1, alpha subunit	3.36694	1.75144
Q385B0	Tb927.11.6590	MMP17	metallo-peptidase, Clan MF, Family M17	3.29858	1.72184
Q38AE5	Tb927.10.8190	CCT8	T-complex protein 1, theta subunit, putative	3.27126	1.70985
Q38CD0	Tb927.10.1100	RPL9	60S ribosomal protein L9, putative	3.26264	1.70604
Q384Y3	Tb927.11.6870	14-3-3P2	14-3-3 protein 2	3.25957	1.70468
Q57VM1	Tb927.8.1330	RPL7a	60S ribosomal protein L7a, putative	3.24958	1.70025
Q585X3	Tb927.6.3740	Hsp70	Heat shock 70 kDa protein, mitochondrial, putative	3.24808	1.69959
Q586G3	Tb927.6.4840	METK1	S-adenosylmethionine synthase	3.1867	1.67206
Q383C6	Tb927.11.11520	PEX11	Glycosomal membrane protein	3.16942	1.66422
Q38BV6	Tb927.10.2890	ENO	Enolase	3.13591	1.64888
Q57XD5	Tb927.8.2540	SCP2	3-ketoacyl-CoA thiolase	3.08253	1.62411
Q57X93	Tb927.7.4770	PPIase	Cyclophilin-type peptidyl-prolyl cis-trans isomerase, putative	3.04427	1.60609
Q38CM0	Tb927.10.180	ATP5F1C	ATP synthase F1 subunit gamma protein, putative	3.0117	1.59058
Q388R1	Tb927.10.13360	EF-Tu	Elongation factor TU, putative	2.98312	1.57682
Q386W9	Tb927.11.1900	CCT2	T-complex protein 1, beta subunit, putative	2.97635	1.57355
Q385E1	Tb927.11.6280	PPDK	Pyruvate phosphate dikinase	2.96153	1.56634
Q383A111:D113V7	Tb927.11.9720	RPS27	40S ribosomal protein S27, putative	2.95165	1.56152
Q57ZA1	Tb927.3.2100		Uncharacterized protein, conserved	2.91576	1.54387
Q387G2	Tb927.11.880	CYPA	Cyclophilin a	2.88176	1.52695
Q57U26	Tb927.7.280	PPIase	Cyclophilin-type peptidyl-prolyl cis-trans isomerase, putative	2.86937	1.52073
Q57ZW9	Tb927.5.2930	ATP5M	Mitochondrial ATP synthase subunit, putative	2.86801	1.52005
Q386E7	Tb927.11.3650	ADSS	Adenylosuccinate synthetase, putative	2.84992	1.51092
Q383T7	Tb927.11.9920	UB	Polyubiquitin, putative	2.84303	1.50743
Q583J3	Tb927.4.2000	RUVBL	RuvB-like DNA helicase, putative	2.83913	1.50545
Q57ZF2	Tb927.3.1590	MRB1	Mitochondrial RNA binding complex 1 subunit	2.81411	1.49268
Q386P1	Tb927.11.2690	OXCT	Succinyl-CoA:3-ketoacid-coenzyme A transferase, mitochondrial	2.81223	1.49172
Q583I9	Tb927.4.2040	PfAlba3	DNA/RNA-binding protein Alba 3	2.80921	1.49017
Q384M8	Tb927.11.7900	RBP16	Mitochondrial RNA binding protein 16	2.80841	1.48975
Q57ZL6	Tb927.3.2960	IAGNH	Inosine-adenosine-guanosine-nucleoside hydrolase	2.79318	1.48191
Q38BD0	Tb927.10.4710	PSMB2	Proteasome beta 2 subunit, putative	2.78396	1.47714
Q57X54	Tb927.5.4500	TbSAR1	Ras-like small GTPase, putative	2.71424	1.44055
Q389T8	Tb927.10.10390	TPR	Trypanothione reductase	2.70718	1.43679
Q387C5	Tb927.11.1270	ATP5M	Mitochondrial ATP synthase subunit, putative	2.68301	1.42385
D6XKT6	Tb927.8.1990	TRYP1	Peroxidase	2.67503	1.41956
Q57UX1	Tb927.8.4810	PHB1	Prohibitin 1	2.63971	1.40038
Q38EX6	Tb927.9.5900	GDH	Glutamate dehydrogenase	2.61731	1.38809
Q387H6	Tb927.11.740	EIF5A	Eukaryotic translation initiation factor 5A	2.59727	1.37699
Q386K8	Tb927.11.3030	PRPS	Phosphoribosylpyrophosphate synthetase, putative	2.59553	1.37603
Q57VB7	Tb927.5.1460	PLD	Possible lysine decarboxylase, putative	2.57429	1.36417
Q385X2	Tb927.11.4450	ALBA2	ALBA-Domain Protein	2.55658	1.35422
Q57X68	Tb927.7.4520	TRXL	Thioredoxin-like, putative	2.50556	1.32513
Q387N9	Tb927.10.14790	MMP4	Metallo-peptidase, Clan MG, Family M24	2.49878	1.32122
Q38BN3	Tb927.10.3660	AST	Aspartate aminotransferase	2.49753	1.3205
Q388I8	Tb927.10.14140	PYK1	Pyruvate kinase 1	2.49579	1.3195
Q383E5	Tb927.11.11330	Hsp70	Heat shock protein 70	2.47106	1.30513
Q57Y80	Tb927.7.2700	B5R	NADH-cytochrome b5 reductase, putative	2.47099	1.30509
D6XMQ7	Tb927.8.890	Rab1A	Ras-related protein Rab1A	2.43353	1.28305
Q384W9	Tb927.11.7020	PSMA7	proteasome alpha 7 subunit, putative	2.41494	1.27199
Q57VT0	Tb927.7.840	ATP5M	Mitochondrial ATP synthase subunit, putative	2.39871	1.26226
Q38AG2	Tb927.10.8020	PEP	prolyl endopeptidase	2.38926	1.25656
Q580S0	Tb927.3.5550	IFT27	Intraflagellar transport protein 27	2.37718	1.24925
Q57VR7	Tb927.7.710	Hsp70	Heat shock 70 kDa protein, putative	2.37025	1.24504
Q584S6	Tb927.6.2300	ADK	Adenosine kinase, putative	2.30948	1.20757
Q38EX8	Tb927.9.5770	TRYP1	Tryparedoxin peroxidase	2.2862	1.19295
Q382Z8	Tb927.11.11820	RPS17	40S ribosomal protein S17, putative	2.28453	1.1919
Q38EH6	Tb927.9.7770	SpSyn	Spermidine synthase	2.21912	1.14999
Q386W1	Tb927.11.1980	ZC3H41	Zinc finger protein family member, putative	2.15826	1.10987
Q38AM2	Tb927.10.7410	SUCLG2	Succinyl-CoA ligase [GDP-forming] beta-chain, putative	2.07829	1.05539
Q382C8	Tb927.11.14090	DRBD18	Double RNA binding domain protein 18	2.04775	1.03404
Q584K4	Tb927.4.5010	CALR	Calreticulin, putative	2.0368	1.0263
Q38CX3	Tb927.9.15360	RPS6	40S ribosomal protein S6, putative	2.03341	1.0239
P86939	Tb927.10.2100	EEF1A	Elongation factor 1-alpha	2.02269	1.01628
Q585W3	Tb927.8.6750	TCTP	Translationally controlled tumor protein (TCTP), putative	2.01799	1.01292
			Top 20 proteins in bold
			Translation initiation factors
			tRNA synthetases
			RNA-binding proteins
			Ribosomal proteins
			Other proteins involved in translation
			Uncharacterized proteins
			Protein kinases

## Sheet: Ratio EIF4G4-EIF4G3
FOLD-CHANGE EIF4G4 vs EIF4G3
Protein ID	TriTrypDB ID	Protein name	Protein Descriptions	Ratio EIF4G4/ EIF4G3	Log(2)
Q383A4	Tb927.11.11770	EIF4E3	Eukaryotic translation initiation factor 4E-3	65.7281	6.03844
Q386T4	Tb927.11.2250		Conserved protein, unknown function	19.6026	4.29297
Q38D54	Tb927.9.13990	DRBD2	RNA-binding protein, putative	11.9822	3.58283
Q57U22	Tb927.7.320	RBP8	RNA-binding protein 8	10.182	3.34795
Q583I6	Tb927.4.2070	AGP	Antigenic protein, putative	9.55023	3.25554
Q38C20	Tb927.10.2240	NTF2	RNA binding protein	9.42473	3.23645
Q383M3	Tb927.11.10560	EIF4G4	Eukaryotic translation initiation factor 4 gamma 4	8.10935	3.01959
Q57ZS7	Tb927.5.2080	GMPR	GMP reductase	7.56938	2.92018
Q586Z5/ Q586Z6	Tb927.6.4280/ Tb927.6.4300	GAPDH	Glyceraldehyde-3-phosphate dehydrogenase	7.4966	2.90624
Q57Y77	Tb927.7.2670	ZC3H21	Zinc finger protein family member, putative	7.29576	2.86706
Q387X2	Tb927.10.15410	gMDH	Glycosomal malate dehydrogenase	5.86416	2.55192
Q389B0	Tb927.10.12330	ZC3H34	Zinc finger protein family member, putative	5.49412	2.45789
D6XDN4	Tb927.3.3270	PFK	ATP-dependent 6-phosphofructokinase, glycosomal	4.01885	2.00678
Q38DU2	Tb927.9.10770	PABP2	Polyadenylate-binding protein 2	3.90404	1.96497
Q38B42	Tb927.10.5620	ALD	Fructose-bisphosphate aldolase	3.85364	1.94622
Q580H2	Tb927.8.1510	DBP2B	ATP-dependent RNA helicase, putative	3.6924	1.88456
Q388B3	Tb927.10.14930	ZC3H39	Zinc finger CCCH domain-containing protein 39	3.61868	1.85546
D6XKD1	Tb927.7.2140	ZC3H18	Zinc finger protein family member, putative	3.42264	1.77511
Q8IFI8	Tb927.1.120	RHS4	Retrotransposon hot spot protein 4 (RHS4), putative	3.32134	1.73177
Q587B9	Tb927.6.4530	RBP17	RNA-binding protein, putative	3.28999	1.71809
Q382N3	Tb927.11.13020	CAM	Calmodulin	2.9499	1.56067
Q57YE1	Tb927.8.900	TSR1	Splicing factor TSR1	2.87504	1.52358
Q57Z07	Tb927.5.4420	DDX21	Nucleolar RNA helicase II, putative	2.66061	1.41176
Q57ZF2	Tb927.3.1590	MRB1590	Mitochondrial RNA binding complex 1 subunit	2.62249	1.39094
Q586X8	Tb927.2.3610	MT-ATP	Mitochondrial ATP synthase subunit, putative	2.59534	1.37593
Q387J6	Tb927.11.550	SCD6	Suppressor of clathrin deficiency 6, putative	2.53858	1.34402
Q386W1	Tb927.11.1980	ZC3H41	Zinc finger protein family member, putative	2.50738	1.32618
Q583I9/ Q583J0	Tb927.4.2030/ Tb927.4.2040	ALBA3/ ALBA4	ALBA-Domain Protein	2.50708	1.32601
Q38FZ4	Tb927.9.1520		Uncharacterized protein, conserved	2.4691	1.30398
Q381G6	Tb927.11.16200	CAP17	Cytoskeleton-associated protein 17	2.44357	1.28899
Q385X1	Tb927.11.4460	ALBA1	ALBA-Domain Protein	2.27522	1.186
Q586R7	Tb927.2.4710	RRM1	RNA-binding protein, putative	2.18087	1.1249
Q57YW0	Tb927.8.3530	G3PDH	Glycerol-3-phosphate dehydrogenase [NAD(+)]	2.10568	1.07429
			Top 20 proteins in bold
			Translation initiation factors
			tRNA synthetases
			RNA-binding proteins
			Ribosomal proteins
			Other proteins involved in translation
			Uncharacterized proteins
			Protein kinases

## Sheet: Ratio EIF4G3-EIF4G4
FOLD-CHANGE EIF4G3 vs EIF4G4
Protein ID	TriTrypDB ID	Protein name	Protein Descriptions	Ratio EIF4G3/ EIF4G4	Log(2)
Q57UX0	Tb927.8.4820	EIF4G3	Eukaryotic translation initiation factor 4 gamma 3	46.1015	5.52674
Q585M4	Tb927.6.1870	EIF4E4	Eukaryotic translation initiation factor 4E-4	28.9307	4.85453
Q389L2	Tb927.10.11270	RBP23	RNA-binding protein, putative	14.0776	3.81532
Q38E63	Tb927.9.9290	PABP1	Polyadenylate-binding protein 1	9.77112	3.28852
Q381Z1	Tb927.11.14460	ARFGAP1	ADP-ribosylation factor GTPase activating protein 1, putative	4.37825	2.13035
Q586V8	Tb927.2.4110	MPPA	Mitochondrial processing peptidase alpha subunit alpha	4.24166	2.08463
Q57U35	Tb927.7.190	THOP1	Thimet oligopeptidase, putative	4.24121	2.08448
Q381D5	Tb927.11.16510		Uncharacterized protein, conserved	4.23602	2.08271
Q381Z4	Tb927.11.14430	RPN12	Proteasome regulatory non-ATP-ase subunit	4.16042	2.05673
Q57UM8	Tb927.7.3980	TC40	tc40 antigen-like	4.14269	2.05057
Q388C5	Tb927.10.14810	MBF1	Multiprotein-bridging factor 1, putative	4.08052	2.02875
Q583K7	Tb927.4.1860	RPS19	Ribosomal protein S19, putative	3.75005	1.90691
Q38BR9	Tb927.10.3280	RPL38	60S ribosomal proteins L38, putative	3.71623	1.89384
Q582T6	Tb927.3.2230	SUCSA	Succinyl-CoA synthetase alpha subunit, putative	3.68894	1.88321
Q38CD3	Tb927.10.1070	CRK1	CDC2-related kinase 1	3.61677	1.8547
GSK3B	Tb927.10.13780	GSK3	Glycogen synthase kinase 3	3.57952	1.83976
D7SG81	Tb927.11.3230	RPL44	60S ribosomal protein L44	3.55167	1.8285
Q38EI9	Tb927.9.7590	RPL11	60S ribosomal protein L11, putative	3.51339	1.81286
Q38AG2	Tb927.10.1090	RPS23	40S ribosomal protein S23, putative	3.46507	1.79288
Q38AG2	Tb927.10.8020	PEP	Prolyl endopeptidase	3.4081	1.76897
Q57ZR2	Tb927.5.1930	SPCS	Signal peptidase subunit, putative	3.40017	1.76561
Q586S7	Tb927.2.4850	PDC	Phosducin, putative	3.39193	1.76211
Q57V45	Tb927.3.3410	DNPEP	Aspartyl aminopeptidase, putative	3.37195	1.75358
Q57XQ0	Tb927.7.2240		Uncharacterized protein, conserved	3.35762	1.74744
Q381A3	Tb927.11.16830	RABL5/ IFT22	Rab-like 5, small G protein	3.35433	1.74602
Q4GYG7	Tb927.1.4100	COX4I	Cytochrome oxidase subunit IV	3.33325	1.73693
Q57ZP0	Tb927.5.1710	P18	ATP synthase F1 subunit p18, mitochondrial	3.31361	1.7284
Q38BH6	Tb927.10.4240		Uncharacterized protein, conserved	3.30499	1.72465
Q57W54	Tb927.5.1090	TARS	Threonyl-tRNA synthetase, putative	3.29905	1.72205
Q383V7	Tb927.11.9720	RPS27	40S ribosomal protein S27, putative	3.19864	1.67746
Q38DP7	Tb927.9.11330	PSMB2	Proteasome beta 2 subunit, putative	3.19113	1.67407
Q389T5	Tb927.10.10420	GrxD	Monothiol glutaredoxin, putative	3.1652	1.6623
Q382F9	Tb927.11.13780	PFN	Profilin	3.16222	1.66094
Q57W40	Tb927.5.950	GrxD	Monothiol glutaredoxin, putative	3.15984	1.65985
Q585M3	Tb927.6.1880	aspRS	Aspartyl-tRNA synthetase, putative	3.12268	1.64278
Q57VK2	Tb927.7.6090	EIF3A	Eukaryotic translation initiation factor 3 subunit a	3.11617	1.63977
Q386W0	Tb927.11.1990	ARS	Arginyl-tRNA synthetase, putative	3.05849	1.61282
Q57U83	Tb927.5.3830	PYR4	Dihydroorotate dehydrogenase (fumarate)	3.03731	1.6028
Q586H6	Tb927.6.5040	RPL15	Ribosomal protein L15, putative	2.99588	1.58298
Q38EP1	Tb927.9.7000	MTD	Methyltransferase domain containing protein, putative	2.94728	1.55939
Q38EW9	Tb927.9.5960	SDH2C	Succinate dehydrogenase iron-sulfur subunit, putative	2.80062	1.48575
Q580D8	Tb927.4.1100	RPL21E	Ribosomal protein L21E (60S), putative	2.78156	1.47589
Q38BD0	Tb927.10.4710	PSB4	Proteasome subunit beta type-2, putative	2.7658	1.4677
Q57X58	Tb927.7.4420	PSMA3	Proteasome alpha 3 subunit, putative	2.76104	1.46521
Q57VW1	Tb927.5.520	STOML	Stomatin-like protein, putative	2.75873	1.464
Q388V0	Tb10.389.0550	Rab5A	Ras-related protein Rab5A	2.75434	1.4617
Q57XN8	Tb927.7.2360	NAT	N-acetyltransferase, putative	2.74	1.45417
Q584T6	Tb927.6.2200	PARK7	DJ-1 family protein, putative	2.71867	1.4429
Q385U7	Tb927.11.4700	PRXL2B	Prostaglandin f synthase	2.71088	1.43876
Q586U4	Tb927.2.5060	GTPBP	GTP binding protein, putative	2.70832	1.4374
Q584N8	Tb927.2.100	RHS1	Retrotransposon hot spot protein 1 (RHS1), putative	2.68973	1.42746
Q38FW2	Tb927.9.1960	NIT1	Nitrilase, putative	2.68359	1.42416
Q38CA0	Tb927.10.1400	HGPRT	Hypoxanthine-guanine phosphoribosyltransferase	2.66478	1.41402
Q57W45	Tb927.5.1000	UBE2E2	Ubiquitin-conjugating enzyme E2, putative	2.63576	1.39822
Q38AS7	Tb927.10.6800	DRG	Developmentally regulated GTP-binding protein, putative	2.61711	1.38798
Q38DN0	Tb927.9.11600	GIM5B	Glycosomal membrane protein	2.60474	1.38114
D6XMQ7	Tb927.8.890	Rab1A	Ras-related protein Rab1A	2.58741	1.37151
Q384Y3	Tb927.11.6870	GRF	14-3-3-like protein 2	2.52087	1.33392
Q586G3	Tb927.6.4840	SAM	S-adenosylmethionine synthase	2.50634	1.32558
Q38C25	Tb927.10.2190		Protein of unknown function (DUF667), putative	2.50371	1.32407
Q381D8	Tb927.11.16480	ECH	Enoyl-CoA hydratase/isomerase family protein, putative	2.49826	1.32093
Q385E9	Tb927.11.6180	RPL28	60S ribosomal protein L28, putative	2.48903	1.31558
Q385A5	Tb927.11.6640	CYB5	Cytochrome b5, putative	2.48692	1.31436
Q57TT8	Tb927.8.6750	TCTP	Translationally controlled tumor protein (TCTP), putative	2.48465	1.31304
Q57ZJ2	Tb927.7.4970	GS	Glutamine synthetase, putative	2.47987	1.31026
Q57XS4	Tb927.7.7040	MTAP	Methylthioadenosine phosphorylase, putative	2.47928	1.30992
Q382C7	Tb927.11.14100	DRBD4	Double RNA-binding domain containing protein 4	2.46798	1.30333
Q57XL7	Tb927.7.2570	GAP2	Guide RNA associated protein, GAP2	2.4623	1.3
Q382H2	Tb927.11.13650	CYB5	Cytochrome b5, putative	2.45736	1.29711
Q387N9	Tb927.10.14790	MPM24	Metallo-peptidase, Clan MG, Family M24	2.42473	1.27783
Q388X5	Tb927.10.12680	RPL34	60S ribosomal protein L34, putative	2.403	1.26483
Q586Q9	Tb927.2.4580	UBC119	UNC119	2.39737	1.26145
Q388Z3	Tb927.10.12500	HATPase	P-type H+-ATPase, putative	2.38366	1.25318
Q57VE2	Tb927.5.1210	SDR	Short-chain dehydrogenase, putative	2.37236	1.24632
Q57ZH2	Tb927.7.5170	RPL25	60S ribosomal protein L25	2.36724	1.2432
Q585J1	Tb927.4.3590	EEF1B	Translation elongation factor 1-beta, putative	2.35059	1.23302
Q57ZL6	Tb927.3.2960	IAGNH	Inosine-adenosine-guanosine-nucleoside hydrolase	2.33385	1.22271
Q38E31	Tb927.9.9660	ATOM40	Mitochondrial import receptor subunit ATOM40	2.32419	1.21673
Q386I7	Tb927.11.3240	TCP-1-zeta	T-complex protein 1, zeta subunit, putative	2.31728	1.21243
Q382Z8	Tb927.11.11820	RPS17	40S ribosomal protein S17, putative	2.30456	1.20449
Q38B28	Tb927.10.5760	ADFK	Adenylate kinase, putative	2.29865	1.20079
Q57YK9	Tb927.8.6080	POMP42	Glycerophosphoryl diester phosphodiesterase family, putative	2.29305	1.19727
Q388I8	Tb927.10.14140	PYK1	Pyruvate kinase 1	2.29298	1.19723
Q57XQ5	Tb927.7.2190	TRAPA	Translocon-associated protein (TRAP), alpha subunit, putative	2.29127	1.19615
Q584A9	Tb927.4.3320	UPP	Uracil phosphoribosyltransferase, putative	2.28616	1.19292
Q38AM9	Tb927.10.7340	RPS24	40S ribosomal protein S24 E, putative	2.2796	1.18878
Q388M8	Tb927.10.13710	AHSA1	Activator of Hsp90 ATPase, N-terminal/Activator of Hsp90 ATPase homolog 1-like protein, putative	2.2737	1.18504
Q388D3	Tb927.10.14710	RPS2	40S ribosomal protein S2, putative	2.26693	1.18074
Q388R1	Tb927.10.13360	TUFM	Elongation factor TU, mitochondrial	2.2642	1.179
Q584S6	Tb927.6.2300	ADK	Adenosine kinase, putative	2.25942	1.17595
Q38F34	Tb927.9.5190	PCNA	Proliferating cell nuclear antigen	2.23289	1.15891
Q57X54	Tb927.5.4500	TbSAR1	Ras-like small GTPase, putative	2.21766	1.14904
Q580V7	Tb927.3.5180	COF	ADF/Cofilin	2.20924	1.14355
Q585H0	Tb927.2.1170	RHS5	Retrotransposon hot spot protein 5 (RHS5), putative	2.2003	1.1377
D6XI07	Tb927.6.2740	pdxK	Pyridoxal kinase	2.19136	1.13183
D6XI03	Tb927.6.2700	Sm-E	Small nuclear ribonucleoprotein Sm-E	2.18316	1.12642
Q57YI9	Tb927.8.5880	EIF1A	Eukaryotic translation initiation factor 1A, putative	2.18241	1.12592
Q57X68	Tb927.7.4520	TXNL	Thioredoxin-like, putative	2.18096	1.12496
Q57X69	Tb927.7.4530		Uncharacterized protein, conserved	2.18051	1.12467
Q383W5	Tb927.11.9640	GARS	Glycyl-tRNA synthetase, putative	2.17091	1.1183
Q38CD0	Tb927.10.1100	RPL9	60S ribosomal protein L9, putative	2.16823	1.11652
Q57VA0	Tb927.5.1630		Uncharacterized protein, conserved	2.16789	1.11629
Q583T1	Tb927.6.720	RPL14	40S ribosomal protein L14, putative	2.1536	1.10675
Q38EC6	Tb927.9.8410	J27	Chaperone protein DNAJ, putative	2.15078	1.10486
Q57WS0	Tb927.7.1300	PDI	Protein disulfide isomerase, putative	2.14476	1.10082
Q387B5	Tb927.11.1370	grx1	Dithiol glutaredoxin 1	2.12499	1.08745
Q57WB4	Tb927.3.3780	TNX1a	Tryparedoxin 1a, putative	2.12426	1.08696
Q382C8	Tb927.11.14090	DRBD18	Double RNA binding domain protein 18	2.1234	1.08637
Q57V32	Tb927.7.1780	APRT	Adenine phosphoribosyltransferase, putative	2.10221	1.07191
Q38EX8	Tb927.9.5770	TNXPx	Tryparedoxin peroxidase	2.08257	1.05837
Q57VB6	Tb927.5.1470	B5R	NADH-cytochrome b5 reductase, putative	2.08159	1.05769
Q57VI8	Tb927.7.6230	ARL3A	ADP-ribosylation factor, putative	2.07374	1.05224
Q586B2	Tb927.6.4140	PFC4	Paraflagellar rod component, putative	2.06024	1.04281
Q57UT9	Tb927.4.360	ADI1	1,2-Dihydroxy-3-keto-5-methylthiopentene dioxygenase, putative	2.04607	1.03286
Q584K4	Tb927.4.5010	CALR	Calreticulin, putative	2.0422	1.03012
Q38BN3	Tb927.10.3660	AST	Aspartate aminotransferase	2.03749	1.02679
Q389E9	Tb927.10.11930	BDH	Beta-D-hydroxybutyrate dehydrogenase	2.0364	1.02602
Q57XD5	Tb927.8.2540	SCP2	3-ketoacyl-CoA thiolase	2.03597	1.02571
Q38D86	Tb927.9.13380	ATG24	Autophagy-related protein 24	2.03359	1.02403
Q385L6	Tb927.11.5520	TIM	Triosephosphate isomerase	2.03278	1.02346
Q38B02	Tb927.10.6030	PSA1	Proteasome subunit alpha type-1, putative	2.03128	1.02239
Q384M8	Tb927.11.7900	RBP16	Mitochondrial RNA binding protein 16	2.03085	1.02208
Q383V9	Tb927.11.9700	BTF3	Transcription factor BTF3, putative	2.02836	1.02031
Q580S0	Tb927.3.5550	IFT27	Intraflagellar transport protein 27	2.02638	1.0189
Q57VP3	Tb927.10.5610	RPS9	40S ribosomal protein S9, putative	2.01945	1.01396
Q57U33	Tb927.7.210	PRODH	Proline dehydrogenase, mitochondrial	2.01648	1.01184
D6XL11	Tb927.8.2740	RBP38	Mitochondrial RNA binding protein	2.01641	1.01179
Q585W3	Tb927.6.3650	ARL3C	ADP-ribosylation factor-like protein 3C, putative	2.00127	1.00091
Q383S3	Tb927.11.10060	BIRA	Biotin--acetyl-CoA-carboxylase ligase, putative	2.00027	1.0002
Q57WR6	Tb927.7.1320	HSP10	10 kDa heat shock protein, putative	1.99701	0.997839
Q38DX9	Tb927.9.10310	MCP11	Mitochondrial carrier protein 11	1.99626	0.997297
			Top 20 proteins in bold
			Translation initiation factors
			tRNA synthetases
			RNA-binding proteins
			Ribosomal proteins
			Other proteins involved in translation
			Uncharacterized proteins
			Protein kinases
