# Supplementary material for: Distinct mRNA and protein interactomes highlight functional differentiation of major eIF4F-like complexes from Trypanosoma brucei
Source: Front Mol Biosci. 2022 Oct 7;9:971811. doi: 10.3389/fmolb.2022.971811 (PMC9585242; doi:10.3389/fmolb.2022.971811)
Supplement: Supplementary file 6 [file Table6.XLSX]

## Sheet: EIF4E3 Solid RNAseq
EIF4E3 RNASEQ - SOLID SEQUENCING
TriTrypDB ID	Description	Revised Function	EIF4E3 Average	Control Average	Ratio EIF4E3/Control	Log2
Tb927.9.10250	small nuclear ribonucleoprotein Sm-F	RNA Binding	180.733	0	ꚙ	>10
Tb927.7.2110	kinetoplastid kinetochore protein 11	Binding activity	144.633	0	ꚙ	>10
Tb927.10.11120	hypothetical protein, conserved	Undefined function	141.5	0	ꚙ	>10
Tb927.11.320	dynein light chain 1, putative	Cytoeskeleton	133.433	0	ꚙ	>10
Tb927.11.15180	hypothetical protein, conserved	Undefined function	127	0	ꚙ	>10
Tb927.8.5310	Polyketide cyclase / dehydrase and lipid transport, putative	Undefined function	108.5	0	ꚙ	>10
Tb927.11.8070	Domain of unknown function (DUF4539), putative	Undefined function	105.167	0	ꚙ	>10
Tb927.10.5340	40S ribosomal protein S18, putative	Ribosomal Protein	92.6333	0	ꚙ	>10
Tb927.10.10320	dynein light chain Tctex-type, putative	Cytoeskeleton	91.4333	0	ꚙ	>10
Tb927.8.6980	Flagellum attachment zone protein 14	Undefined function	88.9667	0	ꚙ	>10
Tb927.4.3190	ubiquitin-conjugating enzyme E2, putative	Enzyme	85.2	0	ꚙ	>10
Tb927.5.4050	hypothetical protein, conserved	Undefined function	83.4667	0	ꚙ	>10
Tb927.5.4350	Nudix hydrolase 2	Cytoeskeleton	83.1333	0	ꚙ	>10
Tb927.11.11100	glucosamine 6-phosphate N-acetyltransferase	Enzyme	75.1667	0	ꚙ	>10
Tb927.5.4160	hypothetical protein, conserved	Undefined function	72.1333	0	ꚙ	>10
Tb927.11.290	Phosphatase and tensin homolog, putative	Protein kinase/ phosphatase	66.3667	0	ꚙ	>10
Tb927.9.15630	BARP protein	Undefined function	65.2333	0	ꚙ	>10
Tb927.9.8570	COPI associated protein, putative	Undefined function	61.6333	0	ꚙ	>10
Tb927.11.16520	hypothetical protein, conserved	Undefined function	61.0333	0	ꚙ	>10
Tb927.11.10250	hypothetical protein, conserved	Binding activity	60.2	0	ꚙ	>10
Tb927.7.7060	Got1/Sft2-like family, putative	Undefined function	58.2	0	ꚙ	>10
Tb927.4.3780	hypothetical protein, conserved	Undefined function	56.3667	0	ꚙ	>10
Tb927.10.11530	hypothetical protein, conserved	Undefined function	55.5333	0	ꚙ	>10
Tb927.10.4030	hypothetical protein	Undefined function	51.1333	0	ꚙ	>10
Tb927.6.4710	calmodulin, putative	Binding activity	51.0667	0	ꚙ	>10
Tb927.6.1820	dolichyl pyrophosphate phosphatase, putative	Undefined function	47.4667	0	ꚙ	>10
Tb927.10.2710	ferredoxin, putative	Undefined function	47.0333	0	ꚙ	>10
Tb927.8.3360	hypothetical protein, conserved	Undefined function	45.0667	0	ꚙ	>10
Tb927.10.4270	coatomer subunit zeta, putative	Undefined function	44.9333	0	ꚙ	>10
Tb927.3.630	hypothetical protein, conserved	Undefined function	43.3667	0	ꚙ	>10
Tb927.10.12100	RNA-binding protein 7B	RNA Binding	42.5667	0	ꚙ	>10
Tb927.2.3190	Got1/Sft2-like family, putative	Undefined function	42.5	0	ꚙ	>10
Tb927.8.2090	cyclophilin type peptidyl-prolyl cis-trans isomerase, putative	Undefined function	40.1333	0	ꚙ	>10
Tb927.11.14810	hypothetical protein, conserved	Undefined function	40.0333	0	ꚙ	>10
Tb927.10.14690	syntaxin, putative	Binding activity	39.4667	0	ꚙ	>10
Tb927.5.4440	dynein light chain, putative	Undefined function	38.5	0	ꚙ	>10
Tb927.6.1350	Trypanosomal VSG domain containing protein, putative	Protein kinase/ phosphatase	37.0667	0	ꚙ	>10
Tb927.7.3960	Mitochondrial ribosomal protein L16	Undefined function	36.3667	0	ꚙ	>10
Tb927.8.4860	kinetoplast ribosomal PPR-repeat containing protein 10	Binding activity	31.6667	0	ꚙ	>10
Tb927.2.5310	hypothetical protein, conserved	Undefined function	29.7	0	ꚙ	>10
Tb927.11.14280	septum formation protein MAF homologue, putative	Enzyme	28.4333	0	ꚙ	>10
Tb927.10.8260	hypothetical protein, conserved	Undefined function	27.2667	0	ꚙ	>10
Tb927.11.8360	hypothetical protein	Undefined function	27.1	0	ꚙ	>10
Tb927.3.2970	hypothetical protein, conserved	Undefined function	26.9667	0	ꚙ	>10
Tb927.3.2920	hypothetical protein, conserved	Undefined function	26.4333	0	ꚙ	>10
Tb927.11.16170	hypothetical protein, conserved	Undefined function	26.0333	0	ꚙ	>10
Tb927.10.13980	btb/poz domain containing protein, putative	Binding activity	25.2	0	ꚙ	>10
Tb927.11.15720	hypothetical protein	Undefined function	25	0	ꚙ	>10
Tb927.10.6770	BRCA1 C Terminus (BRCT) domain containing protein, putative	Undefined function	23.6333	0	ꚙ	>10
Tb927.4.5390	serine/threonine-protein kinase NrkA	Protein kinase/ phosphatase	23.2	0	ꚙ	>10
Tb927.6.2620	hypothetical protein, conserved	Undefined function	21.1667	0	ꚙ	>10
Tb927.10.15110	hypothetical protein, conserved	Undefined function	21.1	0	ꚙ	>10
Tb927.8.3470	Vesicle transport v-SNARE protein N-terminus, putative	Protein kinase/ phosphatase	19.7667	0	ꚙ	>10
Tb927.10.7530	hypothetical protein	Undefined function	18.4	0	ꚙ	>10
Tb927.8.2780	RNA-binding protein RBP10, putative	Undefined function	16.9333	0	ꚙ	>10
Tb927.10.8950	kinetoplast-associated protein 4 isoform 1	DNA Binding	15.7	0	ꚙ	>10
Tb927.11.17830	hypothetical protein, conserved	Undefined function	15.5667	0	ꚙ	>10
Tb927.3.2380	hypothetical protein, conserved	Undefined function	15.2333	0	ꚙ	>10
Tb927.7.6040	receptor-type adenylate cyclase GRESAG 4, putative	Undefined function	15.0667	0	ꚙ	>10
Tb927.11.9020	cation transporter, putative	Transport	13.9	0	ꚙ	>10
Tb927.1.470	Protein of unknown function (DUF1181), putative	Undefined function	13.4333	0	ꚙ	>10
Tb927.9.9400	ceramide phosphorylethanolamine synthase	Enzyme	11.8333	0	ꚙ	>10
Tb927.11.490	hypothetical protein, conserved	Undefined function	11.1333	0	ꚙ	>10
Tb927.3.600	hypothetical protein	Undefined function	11.1	0	ꚙ	>10
Tb927.8.7710	hypothetical protein, conserved	Undefined function	8.86667	0	ꚙ	>10
Tb927.7.790	hypothetical protein, conserved	Transport	8.06667	0	ꚙ	>10
Tb927.7.1130	trypanothione/tryparedoxin dependent peroxidase 2	Undefined function	7.53333	0	ꚙ	>10
Tb927.8.7940	receptor-type adenylate cyclase GRESAG 4, putative	Transport	7.03333	0	ꚙ	>10
Tb927.7.1260	hypothetical protein, conserved	Undefined function	6.93333	0	ꚙ	>10
Tb927.5.820	hypothetical protein, conserved	Undefined function	6.06667	0	ꚙ	>10
Tb927.5.350	75 kDa invariant surface glycoprotein, putative	Undefined function	5.86667	0	ꚙ	>10
Tb927.7.5670	hypothetical protein, conserved	Enzyme	4.9	0	ꚙ	>10
Tb927.8.7780	hypothetical protein, conserved	Enzyme	4.53333	0	ꚙ	>10
Tb927.1.2350	beta tubulin	Cytoeskeleton	4	0	ꚙ	>10
Tb927.8.2330	hypothetical protein, conserved	Undefined function	162.667	9.5	16.1627	4.0146
Tb927.11.11770	Eukaryotic translation initiation factor 4E-3	RNA Binding	1440.7	92.4	14.8283	3.89028
Tb927.10.6990	hypothetical protein, conserved	Undefined function	175.3	11.9	13.9461	3.80179
Tb927.9.10430	Zinc-binding domain containing protein, putative	Undefined function	216.833	15.5	13.1576	3.71782
Tb927.6.3680	Present in the outer mitochondrial membrane proteome 31	Binding activity	55.4333	4	13.0956	3.71101
Tb927.5.1960	hypothetical protein, conserved	Undefined function	62.4	4.7	12.5461	3.64916
Tb927.5.3680	GPI-GlcNAc transferase complex, PIG-H component, putative	Enzyme	60.0667	5	11.3272	3.50171
Tb927.10.15590	macrophage infectivity potentiator, precursor, putative	Enzyme	108.367	9	11.3086	3.49935
Tb927.8.6050	hypothetical protein, conserved	Undefined function	35.2	3	11.1022	3.47277
Tb927.8.7390	protein phosphatase 1	Undefined function	94.7333	8.1	11.0861	3.47068
Tb927.7.2690	hypothetical protein, conserved	Undefined function	56.8333	5	10.6964	3.41905
Tb927.11.4330	hypothetical protein, conserved	Undefined function	104.767	9.4	10.5344	3.39704
Tb927.8.2320	hypothetical protein	Undefined function	82.0667	7.6	10.222	3.35361
Tb927.11.13770	LEM3 (ligand-effect modulator 3) family / CDC50 family, putative	Undefined function	53.9333	5	10.2145	3.35255
Tb927.11.10560	eukaryotic translation initiation factor 4 gamma 4	RNA Binding	1163.7	109.6	10.0971	3.33587
Tb927.7.3320	ATG12/APG12, putative	Undefined function	82.8667	7.9	9.89521	3.30673
Tb927.10.9420	mitochondrial chaperone BCS1, putative	Transport	70.1667	6.7	9.86268	3.30198
Tb927.10.7760	hypothetical protein, conserved	Undefined function	92.5	9	9.65943	3.27194
Tb927.4.3360	hypothetical protein, conserved	Undefined function	80.4	8	9.49003	3.24641
Tb927.7.6400	hypothetical protein, conserved	Undefined function	106.2	10.7	9.41128	3.23439
Tb927.10.8960	hypothetical protein, conserved	Undefined function	74	7.5	9.36845	3.22781
Tb927.9.4930	divalent cation transporter, putative	Transport	127.1	13	9.2718	3.21285
Tb927.11.13490	hypothetical protein, conserved	Undefined function	45.4	4.8	8.95043	3.16196
Tb927.4.1370	Mitoribosomal SSU assembly factor 31	Undefined function	104.333	11.7	8.42345	3.07441
Tb927.3.2800	hypothetical protein	Undefined function	47.1	5.3	8.38033	3.06701
Tb927.11.10830	hypothetical protein	Undefined function	98.9	11.1	8.37766	3.06655
Tb927.7.2200	mitochondrial import inner membrane translocase subunit tim9	Undefined function	129.733	14.7	8.35195	3.06211
Tb927.11.9490	CobW/HypB/UreG, nucleotide-binding domain containing protein, putative	Undefined function	90.4333	10.3	8.30053	3.0532
Tb927.8.6710	hypothetical protein, conserved	Binding activity	74.3	8.5	8.28664	3.05079
Tb927.9.13030	QA-SNARE protein putative	Binding activity	50.7667	5.8	8.27317	3.04844
Tb927.10.16180	hypothetical protein, conserved	Undefined function	106.867	12.8	7.89178	2.98035
Tb927.11.10980	Got1/Sft2-like family, putative	Undefined function	84	10.2	7.73969	2.95228
Tb927.8.1200	vacuolar-type Ca2+-ATPase 2	Binding activity	50.5667	6.3	7.5948	2.92501
Tb927.4.2670	pyroglutamyl-peptidase I, putative	Enzyme	64.3333	8	7.59194	2.92447
Tb927.10.10080	hypothetical protein, conserved	Undefined function	96.7667	12.1	7.55494	2.91742
Tb927.11.2980	hypothetical protein, conserved	Undefined function	64.2333	8.3	7.32808	2.87344
Tb927.11.2460	hypothetical protein, conserved	Undefined function	44	5.7	7.31207	2.87028
Tb927.11.10500	hypothetical protein, conserved	Undefined function	63.8	8.3	7.26063	2.86009
Tb927.6.4020	hypothetical protein, conserved	Undefined function	243.6	31.8	7.2273	2.85346
Tb927.10.8310	histone acetyltransferase	Enzyme	47.2	6.3	7.0803	2.82381
Tb927.10.780	Ring finger domain containing protein, putative	Binding activity	75.5	10.2	6.99907	2.80716
Tb927.8.2360	mediator of rna polymerase ii transcription subunit 4	Undefined function	64.3667	8.8	6.92911	2.79267
Tb927.11.11240	hypothetical protein, conserved	Undefined function	60.7	8.4	6.82736	2.77133
Tb927.11.4760	hypothetical protein	Undefined function	47.1	6.5	6.81306	2.7683
Tb927.6.4490	hypothetical protein, conserved	Undefined function	78.2667	10.9	6.79917	2.76536
Tb927.3.4370	Vesicle coat protein involved in Golgi to plasma membrane transport, putative	Undefined function	67.2	9.4	6.75742	2.75647
Tb927.9.5370	2OG-Fe(II) oxygenase superfamily, putative	Enzyme	123.033	17.4	6.68239	2.74036
Tb927.4.580	hypothetical protein, conserved	Undefined function	58.6	8.3	6.65855	2.73521
Tb927.4.4200	hypothetical protein, conserved	Undefined function	55.5667	7.9	6.65519	2.73448
Tb927.11.1240	hypothetical protein, conserved	Undefined function	29.9333	4.3	6.57557	2.71712
Tb927.10.12450	SNARE domain-containing protein, putative	Undefined function	59.0667	8.6	6.50592	2.70175
Tb927.6.3060	hypothetical protein, conserved	Undefined function	148.6	21.6	6.50327	2.70116
Tb927.6.1780	mitogen activated protein kinase 4, putative	Enzyme	121.367	17.7	6.47883	2.69573
Tb927.5.4530	Long chain fatty acyl elongase	Undefined function	58.4	8.5	6.46174	2.69192
Tb927.10.15690	anaphase promoting complex, subunit 10-like protein	Enzyme	51.3667	7.5	6.45995	2.69152
Tb927.10.710	hypothetical protein, conserved	Undefined function	80.7333	11.9	6.40746	2.67975
Tb927.11.7090	mediator of rna polymerase ii transcription subunit 6	Undefined function	164.967	24.5	6.36601	2.67039
Tb927.3.970	Mitoribosomal SSU assembly factor 21	Enzyme	225.133	33.6	6.31659	2.65915
Tb927.8.6990	hypothetical protein, conserved	Binding activity	76.6333	11.7	6.18272	2.62824
Tb927.11.3590	40S ribosomal protein S4, putative	RNA Binding	668.6	103.9	6.06707	2.601
Tb927.8.720	Cytosolic iron-sulfur protein assembly 2B, putative	Undefined function	55.6333	8.8	5.98339	2.58096
Tb927.8.7270	Endoplasmic Reticulum-Golgi Intermediate Compartment (ERGIC)/Endoplasmic reticulum vesicle transporter, putative	Enzyme	96.9	15.4	5.95661	2.57449
Tb927.4.5210	hypothetical protein, conserved	Undefined function	130.933	20.9	5.91023	2.56321
Tb927.7.1500	Cytosolic Fe-S cluster assembly factor CFD1, putative	Undefined function	88.0333	14.1	5.90646	2.56229
Tb927.7.1280	hypothetical protein, conserved	Undefined function	55.1667	8.8	5.90451	2.56182
Tb927.1.1990	Pre-mRNA-splicing factor 38, putative	Undefined function	49.3333	7.9	5.89317	2.55904
Tb927.3.5660	UDP-GlcNAc:alpha3-D-mannoside beta-1,2-N-acetylglucosaminyltransferase I	Enzyme	56.6333	9.2	5.82334	2.54185
Tb927.9.13040	hypothetical protein, conserved	Undefined function	104.133	17.1	5.74688	2.52278
Tb927.3.4810	dna replication complex gins protein sld5	Undefined function	38.1667	6.3	5.72939	2.51838
Tb927.9.15520	BARP protein	Undefined function	41.0667	6.8	5.72135	2.51636
Tb927.3.3400	kinesin, putative	Cytoeskeleton	18.7333	3.1	5.70983	2.51345
Tb927.10.7820	hypothetical protein, conserved	Undefined function	74.8	12.6	5.62256	2.49123
Tb927.10.3250	Mitochondrial SSU ribosomal protein, putative	Undefined function	102.967	17.3	5.61886	2.49028
Tb927.8.1240	electron transfer flavoprotein-ubiquinone oxidoreductase, putative	Enzyme	53.9667	9.1	5.61532	2.48937
Tb927.4.970	hypothetical protein, conserved	Undefined function	94.7333	16	5.60667	2.48714
Tb927.8.3510	thymidylate kinase, putative	Undefined function	116.6	19.9	5.53014	2.46732
Tb927.9.11360	hypothetical protein, conserved	Undefined function	120.533	20.6	5.52473	2.4659
Tb927.1.2820	pteridine transporter, putative	Transport	32.0333	5.5	5.50741	2.46137
Tb927.11.10130	hypothetical protein, conserved	Undefined function	31.8333	5.5	5.46794	2.451
Tb927.3.2670	Kinetoplast polyadenylation factor 5	Undefined function	38.2333	6.6	5.4598	2.44885
Tb927.4.380	WD domain, G-beta repeat, putative	Binding activity	61.8333	10.7	5.45687	2.44807
Tb927.9.6870	RNA-binding protein, putative	RNA Binding	136.4	23.9	5.38457	2.42883
Tb927.9.12330	thioredoxin, putative	Undefined function	58.4333	10.3	5.36668	2.42403
Tb927.7.5520	peptidyl-tRNA hydrolase, putative	Enzyme	98.4333	17.3	5.36156	2.42265
Tb927.8.7050	mu-adaptin 4, putative	Enzyme	53.2333	9.4	5.34823	2.41906
Tb927.11.6860	hypothetical protein	Undefined function	164.8	29.2	5.33633	2.41585
Tb927.6.5020	cyclin 7, putative	Undefined function	93.7667	16.8	5.27343	2.39874
Tb927.7.7350	hypothetical protein	Undefined function	68.8	12.5	5.18994	2.37572
Tb927.10.370	calcineurin B subunit, putative	Binding activity	54.0667	9.9	5.16721	2.36938
Tb927.8.2170	hypothetical protein, conserved	Undefined function	94.7667	17.4	5.14427	2.36297
Tb927.3.2460	hypothetical protein, conserved	Undefined function	57.5333	10.6	5.13912	2.36152
Tb927.6.3830	hypothetical protein, conserved	Undefined function	175.467	32.6	5.07946	2.34468
Tb927.4.3430	Mitochondrial import inner membrane translocase subunit TIM12	Undefined function	256.4	48.5	4.99689	2.32103
Tb927.11.14400	hypothetical protein, conserved	Undefined function	54.5667	10.4	4.96648	2.31222
Tb927.11.15170	ribosome biogenesis protein TSR3, putative	Binding activity	70.0333	13.4	4.93505	2.30306
Tb927.7.3310	Radial spoke head 1 homolog, putative	Undefined function	68.6333	13.2	4.92506	2.30014
Tb927.5.4160	hypothetical protein, conserved	Enzyme	53.5333	10.4	4.89377	2.29095
Tb927.10.13480	CAMK/CAMKL family protein kinase, putative	Protein kinase/ phosphatase	133.8	25.8	4.89048	2.28997
Tb927.11.12680	prefoldin subunit 2, putative	Binding activity	188.3	36.6	4.86362	2.28203
Tb927.8.4440	mitochondrial carrier protein	Binding activity	107.567	20.9	4.85778	2.2803
Tb927.10.4680	Mutt-Nudix-related hydrolase 5, putative	Enzyme	121.467	23.8	4.82714	2.27117
Tb927.7.1020	hypothetical protein, conserved	Enzyme	53.4667	10.5	4.82343	2.27006
Tb927.4.1190	LicD family, putative	Undefined function	44.3667	8.7	4.82228	2.26972
Tb927.11.9990	glycosyl transferase-like protein	Enzyme	147.567	28.9	4.82214	2.26967
Tb927.3.1450	CorA-like Mg2+ transporter protein, putative	Transport	22.6667	4.5	4.76259	2.25174
Tb927.10.6460	protein phosphatase 2B, putative	Binding activity	45.9333	9.1	4.75384	2.24909
Tb927.9.11790	membrane transporter protein, putative	Transport	35.4333	7.1	4.72124	2.23917
Tb927.8.2440	hypothetical protein, conserved	Binding activity	77.1667	15.5	4.6983	2.23214
Tb927.1.4380	Putative integral membrane protein conserved region (DUF2404), putative	Binding activity	83.1333	16.8	4.66896	2.2231
Tb927.9.11870	zinc finger protein, putative	Binding activity	61.4333	12.4	4.66882	2.22306
Tb927.9.3820	syntaxin, putative	Binding activity	92.2	18.7	4.66453	2.22173
Tb927.10.3950	hypothetical protein, conserved	Undefined function	125.7	25.6	4.65356	2.21833
Tb927.8.3370	Ran-binding protein, putative	Undefined function	147.733	30.3	4.60758	2.20401
Tb927.10.8620	hypothetical protein, conserved	Undefined function	47.2667	9.7	4.59689	2.20066
Tb927.7.6110	Protein of unknown function (DUF3522), putative	Undefined function	50.3333	10.4	4.58848	2.19801
Tb927.11.8740	Protein of unknown function (DUF423), putative	Undefined function	66.1667	13.7	4.57945	2.19517
Tb927.8.7150	UDP-Gal or UDP-GlcNAc-dependent glycosyltransferase, putative	Undefined function	106.6	22.1	4.55676	2.18801
Tb927.11.5710	chaperone protein DnaJ, putative	Undefined function	39.9667	8.4	4.51298	2.17408
Tb927.11.12650	palmitoyl acyltransferase 5, putative	Enzyme	92.8	19.6	4.47874	2.16309
Tb927.11.13800	hypothetical protein, conserved	Undefined function	77.1	16.3	4.47118	2.16065
Tb927.11.5610	Rab-GTPase-TBC domain containing protein, putative	Enzyme	87.7333	18.8	4.41032	2.14088
Tb927.9.3540	hypothetical protein, conserved	Undefined function	282.433	60.3	4.40961	2.14065
Tb927.8.5060	ADP-ribosylation factor-like protein 6	Undefined function	142.733	30.6	4.40435	2.13893
Tb927.11.9180	ADP-ribosylation factor GTPase activating protein, putative	DNA Binding	113.4	24.4	4.39736	2.13664
Tb927.3.2200	TPR repeat, putative	Binding activity	70.8	15.3	4.38391	2.13222
Tb927.4.920	TPR repeat, putative	Binding activity	161.533	35	4.36596	2.1263
Tb927.7.5330	hypothetical protein, conserved	Enzyme	158.133	34.4	4.34855	2.12053
Tb927.8.2530	Cytochrome c oxidase copper chaperone, related	RNA Binding	26.7333	5.8	4.34733	2.12013
Tb927.10.11000	hypothetical protein, conserved	Undefined function	168.4	36.7	4.33795	2.11701
Tb927.7.1480	hypothetical protein, conserved	Binding activity	139.267	30.7	4.27946	2.09743
Tb927.10.13810	hypothetical protein, conserved	Undefined function	194.933	43.1	4.27772	2.09684
Tb927.11.2330	molybdopterin synthase sulphurylase protein, putative	Enzyme	111.2	24.6	4.26438	2.09234
Tb927.6.4510	hypothetical protein, conserved	Binding activity	70.9333	15.8	4.23555	2.08255
Tb927.8.5900	Sedlin, N-terminal conserved region, putative	Undefined function	156.867	35	4.22298	2.07826
Tb927.6.3950	hypothetical protein, conserved	Undefined function	222.7	49.9	4.20366	2.07165
Tb927.9.7740	lipid-like atypical dual specificity phosphatase, putative	Enzyme	98.1	22.1	4.19509	2.0687
Tb927.5.4510	hypothetical protein, conserved	Enzyme	62.5667	14.1	4.19472	2.06858
Tb927.11.8250	hypothetical protein, conserved	Undefined function	85.2667	19.2	4.18492	2.0652
Tb927.11.7050	PA domain containing protein, putative	Undefined function	145.3	33	4.16619	2.05873
Tb927.7.3600	emp24/gp25L/p24 family/GOLD, putative	Ribosomal Protein	139.4	31.8	4.15464	2.05472
Tb927.9.13100	ankyrin repeat protein, putative	Binding activity	130.133	29.7	4.1391	2.04932
Tb927.10.13920	hypothetical protein, conserved	Undefined function	75.1333	17.2	4.13011	2.04618
Tb927.5.1370	peptidyl-prolyl cis-trans isomerase, putative	Enzyme	65.4333	15	4.12726	2.04519
Tb927.10.5210	TFIIH basal transcription factor subunit	DNA Binding	76.9333	17.8	4.08619	2.03076
Tb927.10.15210	nuclear cap binding complex subunit CBP30	Undefined function	141.367	32.8	4.0792	2.02829
Tb927.3.4480	hypothetical protein, conserved	Undefined function	51.1667	11.9	4.07291	2.02606
Tb927.7.470	Enriched in surface-labeled proteome protein 14	Undefined function	49.1	11.5	4.03579	2.01285
Tb927.8.4420	hypothetical protein, conserved	Undefined function	82.3	19.3	4.0276	2.00992
Tb927.11.6930	Sec20, putative	Undefined function	64.4	15.3	3.99888	1.99959

## Sheet: EIF4E4 Solid RNAseq
EIF4E4 RNASEQ - SOLID SEQUENCING
TriTrypDB ID	Description	Revised Function	EIF4E4 Average	Control Average	Ratio EIF4E4/Control	Log2
Tb927.10.5340	40S ribosomal protein S18, putative	Ribosomal Protein	219.846	0	ꚙ	>10
Tb927.10.5360	40S ribosomal protein S10, putative	Ribosomal Protein	141.578	0	ꚙ	>10
Tb927.11.10910	40S ribosomal protein SA, putative	Ribosomal Protein	91.3649	0	ꚙ	>10
Tb927.11.11820	40S ribosomal protein S17, putative	Ribosomal Protein	72.7915	0	ꚙ	>10
Tb927.9.11380	60S ribosomal protein L23, putative	Ribosomal Protein	58.2614	0	ꚙ	>10
Tb927.11.15060	hypothetical protein, conserved	Undefined function	47.0331	0	ꚙ	>10
Tb927.9.12740	Zeta toxin, putative	Undefined function	40.932	0	ꚙ	>10
Tb927.11.8520	DNA polymerase kappa, putative	DNA binding	35.2555	0	ꚙ	>10
Tb927.11.8200	ribosomal protein S26, putative	Ribosomal Protein	32.2537	0	ꚙ	>10
Tb927.11.320	dynein light chain 1, putative	Cytoeskeleton	31.6928	0	ꚙ	>10
Tb927.10.10320	dynein light chain Tctex-type, putative	Cytoeskeleton	30.9878	0	ꚙ	>10
Tb927.9.10250	small nuclear ribonucleoprotein Sm-F	RNA Binding	29.568	0	ꚙ	>10
Tb927.6.350	hypothetical protein, conserved	Undefined function	28.9915	0	ꚙ	>10
Tb927.10.11120	hypothetical protein, conserved	Undefined function	28.7225	0	ꚙ	>10
Tb927.11.490	hypothetical protein, conserved	Undefined function	27.2803	0	ꚙ	>10
Tb927.8.5260	60S ribosomal protein L39, putative	Ribosomal Protein	25.3089	0	ꚙ	>10
Tb927.8.4630	hypothetical protein, conserved	Undefined function	25.1665	0	ꚙ	>10
Tb927.11.14810	hypothetical protein, conserved	Undefined function	23.7358	0	ꚙ	>10
Tb927.5.1960	hypothetical protein, conserved	Undefined function	23.4621	0	ꚙ	>10
Tb927.5.4050	hypothetical protein, conserved	Undefined function	23.4554	0	ꚙ	>10
Tb927.11.6510	40S ribosomal protein S21, putative	Ribosomal Protein	22.5941	0	ꚙ	>10
Tb927.10.14110	13 kDa deflagellation-inducible protein, putative	Undefined function	21.0254	0	ꚙ	>10
Tb927.7.370	hypothetical protein, conserved	Undefined function	20.7607	0	ꚙ	>10
Tb927.9.8570	COPI associated protein, putative	Undefined function	18.7692	0	ꚙ	>10
Tb927.6.2100	40S ribosomal protein S30, putative	Ribosomal Protein	18.6111	0	ꚙ	>10
Tb927.6.2180	Mitochondrial SSU ribosomal protein, putative	Undefined function	18.0527	0	ꚙ	>10
Tb927.5.4160	hypothetical protein, conserved	Undefined function	17.4809	0	ꚙ	>10
Tb927.7.1650	hypothetical protein, conserved	Undefined function	17.4809	0	ꚙ	>10
Tb927.5.3680	GPI-GlcNAc transferase complex, PIG-H component, putative	Enzyme	17.1938	0	ꚙ	>10
Tb927.10.4270	coatomer subunit zeta, putative	Undefined function	17.1938	0	ꚙ	>10
Tb927.10.10640	hypothetical protein, conserved	Undefined function	16.9157	0	ꚙ	>10
Tb927.10.9170	hypothetical protein, conserved	Binding activity	16.0635	0	ꚙ	>10
Tb927.10.14650	hypothetical protein, conserved	Undefined function	15.7764	0	ꚙ	>10
TriTrypDB ID	ribosomal protein L18, putative	Ribosomal Protein	15.6317	0	ꚙ	>10
Tb927.3.2030	acylphosphatase, putative	Enzyme	15.0733	0	ꚙ	>10
Tb927.10.11530	hypothetical protein, conserved	Undefined function	14.6371	0	ꚙ	>10
Tb927.2.2070	hypothetical protein	Undefined function	14.6347	0	ꚙ	>10
Tb927.4.2670	pyroglutamyl-peptidase I, putative	Enzyme	14.2144	0	ꚙ	>10
Tb927.3.2920	hypothetical protein, conserved	Undefined function	14.2144	0	ꚙ	>10
Tb927.11.4820	60S ribosomal protein L17, putative	Ribosomal Protein	13.9273	0	ꚙ	>10
Tb927.1.220	retrotransposon hot spot protein 1 (RHS1), putative	Undefined function	13.3688	0	ꚙ	>10
Tb927.7.6040	receptor-type adenylate cyclase GRESAG 4, putative	Enzyme	13.2174	0	ꚙ	>10
Tb927.8.6180	60S ribosomal protein L26, putative	Ribosomal Protein	13.2174	0	ꚙ	>10
Tb927.8.4830	u1 small nuclear ribonucleoprotein 70 kDa	RNA Binding	12.659	0	ꚙ	>10
Tb927.7.2200	mitochondrial import inner membrane translocase subunit tim9	Binding activity	12.3652	0	ꚙ	>10
Tb927.3.4360	40S ribosomal protein S15A, putative	Ribosomal Protein	12.2295	0	ꚙ	>10
Tb927.6.300	receptor-type adenylate cyclase GRESAG 4, putative	Enzyme	12.2205	0	ꚙ	>10
Tb927.6.1710	hypothetical protein, conserved	Undefined function	12.2205	0	ꚙ	>10
Tb927.10.5110	KREPA4	RNA Binding	12.0781	0	ꚙ	>10
Tb927.3.5470	hypothetical protein, conserved	Protein kinase/ phosphatase	11.9357	0	ꚙ	>10
Tb927.6.3060	hypothetical protein, conserved	Undefined function	11.5197	0	ꚙ	>10
Tb927.2.3190	Got1/Sft2-like family, putative	Undefined function	11.513	0	ꚙ	>10
Tb927.4.2420	hypothetical protein, conserved	Undefined function	11.3706	0	ꚙ	>10
Tb927.6.1400	cyclophilin-type peptidyl-prolyl cis-trans isomerase, putative	Enzyme	10.8031	0	ꚙ	>10
Tb927.1.3180	40S ribosomal protein S11, putative	Ribosomal Protein	10.5251	0	ꚙ	>10
Tb927.8.3510	thymidylate kinase, putative	Protein kinase/ phosphatase	9.80856	0	ꚙ	>10
Tb927.4.2180	60S ribosomal protein L35a, putative	Ribosomal Protein	9.80856	0	ꚙ	>10
Tb927.8.3140	SIR2-like protein 4, putative	Binding activity	9.3858	0	ꚙ	>10
Tb927.11.3000	60S ribosomal protein L37, putative	Ribosomal Protein	9.23437	0	ꚙ	>10
Tb927.11.20300	variant surface glycoprotein (VSG), putative	Undefined function	9.23437	0	ꚙ	>10
Tb927.3.5360	FHA domain containing protein, putative	Binding activity	9.0987	0	ꚙ	>10
Tb927.4.170	hypothetical protein	Undefined function	8.81161	0	ꚙ	>10
Tb927.7.5180	60S ribosomal protein L23a, putative	Ribosomal Protein	8.67594	0	ꚙ	>10
Tb927.10.8260	hypothetical protein, conserved	Undefined function	8.67594	0	ꚙ	>10
Tb927.5.4440	dynein light chain, putative	Cytoeskeleton	8.66925	0	ꚙ	>10
Tb927.11.740	eukaryotic translation initiation factor 5A	RNA Binding	8.38885	0	ꚙ	>10
Tb927.2.1790	hypothetical protein, conserved	Undefined function	8.24649	0	ꚙ	>10
Tb927.11.11360	receptor for activated C kinase 1	RNA Binding	8.10175	0	ꚙ	>10
Tb927.10.3840	60S ribosomal protein L18a, putative	Ribosomal Protein	7.95939	0	ꚙ	>10
Tb927.2.4670	hypothetical protein, conserved	Undefined function	7.95939	0	ꚙ	>10
Tb927.5.2010	hypothetical protein	Undefined function	7.39428	0	ꚙ	>10
Tb927.7.3680	ubiquitin/ribosomal protein S27a, putative	Ribosomal Protein	7.10718	0	ꚙ	>10
Tb927.10.10370	hypothetical protein, conserved	Undefined function	6.39732	0	ꚙ	>10
Tb927.4.1860	ribosomal protein S19, putative	Ribosomal Protein	6.11023	0	ꚙ	>10
Tb927.8.1110	40S ribosomal protein S9, putative	Ribosomal Protein	5.96787	0	ꚙ	>10
Tb927.9.1640	hypothetical protein, conserved	Undefined function	5.96787	0	ꚙ	>10
Tb927.6.2620	hypothetical protein, conserved	Undefined function	5.54511	0	ꚙ	>10
Tb927.8.3370	Ran-binding protein, putative	Undefined function	5.54511	0	ꚙ	>10
Tb927.10.10600	ARP2/3 complex 16kDa subunit, putative	Binding activity	4.6929	0	ꚙ	>10
Tb927.4.3550	60S ribosomal protein L13a, putative	Ribosomal Protein	4.6929	0	ꚙ	>10
Tb927.6.720	40S ribosomal protein L14, putative	Ribosomal Protein	4.6929	0	ꚙ	>10
Tb927.11.290	Phosphatase and tensin homolog, putative	Protein kinase/ phosphatase	4.4058	0	ꚙ	>10
Tb927.11.11830	40S ribosomal protein S17, putative	Ribosomal Protein	4.4058	0	ꚙ	>10
Tb927.11.680	ribosomal protein L21E (60S), putative	Ribosomal Protein	4.4058	0	ꚙ	>10
Tb927.3.1370	40S ribosomal protein S25, putative	Ribosomal Protein	4.4058	0	ꚙ	>10
Tb927.8.6990	hypothetical protein, conserved	Undefined function	4.4058	0	ꚙ	>10
Tb927.4.1100	ribosomal protein L21E (60S), putative	Ribosomal Protein	3.55359	0	ꚙ	>10
Tb927.5.4510	hypothetical protein, conserved	Undefined function	3.55359	0	ꚙ	>10
Tb927.6.3410	hypothetical protein, conserved	Undefined function	3.55359	0	ꚙ	>10
Tb927.8.3600	hypothetical protein, conserved	Undefined function	3.55359	0	ꚙ	>10
Tb927.1.2150	Small kinetoplastid calpain-related protein 1-4	Undefined function	3.55359	0	ꚙ	>10
Tb927.11.6300	40S ribosomal protein S5, putative	Ribosomal Protein	1108.49	13.0755	84.7766	6.40559
Tb927.6.1780	mitogen activated protein kinase 4, putative	Protein kinase/ phosphatase	1778.54	32.6887	54.4085	5.76576
Tb927.11.16430	18 kDa ER-associated protein	Undefined function	5038.75	98.0661	51.3812	5.68317
Tb927.11.8070	Domain of unknown function (DUF4539), putative	Undefined function	9038.64	215.745	41.8949	5.3887
Tb927.3.3310	60S ribosomal protein L13, putative	Ribosomal Protein	5166.14	130.755	39.5101	5.30415
Tb927.11.6500	40S ribosomal protein S21, putative	Ribosomal Protein	249.876	6.53774	38.2206	5.25628
Tb927.11.2050	60S acidic ribosomal protein P0, putative	Enzyme	4517.57	124.217	36.3684	5.18461
Tb927.11.9730	60S ribosomal protein L34, putative	Ribosomal Protein	8717	241.896	36.0361	5.17137
Tb927.9.9210	60S ribosomal protein L37, putative	Ribosomal Protein	2054.56	58.8397	34.9179	5.12589
Tb927.9.14370	60S ribosomal protein L26, putative	Ribosomal Protein	5483.86	163.444	33.552	5.06833
Tb927.5.1610	60S ribosomal protein L13a, putative	Ribosomal Protein	4571.36	150.368	30.4012	4.92605
Tb927.11.3230	60S ribosomal protein L44	Ribosomal Protein	3088.69	104.604	29.5275	4.88399
Tb927.11.9720	40S ribosomal protein S27, putative	Ribosomal Protein	9737.58	346.5	28.1026	4.81263
Tb927.9.2020	60S ribosomal protein L38, putative	Ribosomal Protein	4365.08	156.906	27.8197	4.79804
Tb927.11.6140	40S ribosomal protein S15A, putative	Ribosomal Protein	2905.59	104.604	27.777	4.79582
Tb927.10.6370	60S ribosomal proteins L37, putative	Ribosomal Protein	3437.97	124.217	27.6771	4.79062
Tb927.11.3180	hypothetical protein, conserved	Undefined function	7572.85	274.585	27.5792	4.78551
Tb927.2.5830	hypothetical protein, conserved	Undefined function	1913.73	71.9152	26.611	4.73395
Tb927.11.5950	hypothetical protein, conserved	Undefined function	8261.97	320.349	25.7905	4.68877
Tb927.10.2840	ribosomal protein S25, putative	Ribosomal Protein	5130.08	202.67	25.3125	4.66178
Tb927.6.5120	60S acidic ribosomal protein P2, putative	Ribosomal Protein	10617	424.953	24.9839	4.64293
Tb927.10.5330	40S ribosomal protein S18, putative	Ribosomal Protein	962.905	39.2265	24.5473	4.61749
Tb927.10.220	60S ribosomal protein L37a, putative	Ribosomal Protein	2878.2	117.679	24.458	4.61223
Tb927.11.11100	glucosamine 6-phosphate N-acetyltransferase	Enzyme	7620.18	313.812	24.2826	4.60185
Tb927.6.5040	ribosomal protein L15, putative	Ribosomal Protein	787.592	32.6887	24.0937	4.59058
Tb927.2.6090	60S ribosomal protein L44	Ribosomal Protein	9078.81	379.189	23.9427	4.58151
Tb927.4.2100	hypothetical protein	Undefined function	14885.7	647.236	22.9988	4.52349
Tb927.8.6050	hypothetical protein, conserved	Undefined function	1799.56	78.4529	22.9381	4.51967
Tb927.11.9710	60S ribosomal protein L10a, putative	Ribosomal Protein	8748.19	392.265	22.3018	4.47909
Tb927.8.5900	Sedlin, N-terminal conserved region, putative	Undefined function	9109.91	418.416	21.7724	4.44443
Tb927.10.5030	ubiquitin/ribosomal protein S27a, putative	Ribosomal Protein	10792.2	496.868	21.7204	4.44098
Tb927.9.15210	ribosomal protein L36, putative	Ribosomal Protein	5956.45	274.585	21.6926	4.43913
Tb927.6.4010	Translation machinery associated TMA7, putative	Undefined function	7990.15	372.651	21.4414	4.42232
Tb927.8.6160	40S ribosomal protein S8, putative	Ribosomal Protein	5880.54	274.585	21.4161	4.42062
Tb927.10.8430	40S ribosomal protein S12, putative	Ribosomal Protein	13556.8	640.699	21.1594	4.40323
Tb927.11.10030	60S ribosomal protein L29, putative	Ribosomal Protein	5126.15	248.434	20.6338	4.36694
Tb927.9.5690	60S acidic ribosomal protein, putative	Ribosomal Protein	5468.48	268.047	20.4012	4.35058
Tb927.10.12680	60S ribosomal protein L34, putative	Ribosomal Protein	6901.93	339.963	20.302	4.34355
Tb927.6.4690	60S ribosomal protein L9, putative	Ribosomal Protein	15825.7	784.529	20.1722	4.3343
Tb927.10.3280	60S ribosomal proteins L38, putative	Ribosomal Protein	6978.97	346.5	20.1413	4.33208
Tb927.9.14000	60S ribosomal protein L12, putative	Ribosomal Protein	3786.69	189.595	19.9726	4.31995
Tb927.4.3190	ubiquitin-conjugating enzyme E2, putative	Enzyme	7383.35	372.651	19.813	4.30838
Tb927.8.5060	ADP-ribosylation factor-like protein 6	Enzyme	4081.16	215.745	18.9165	4.24158
Tb927.10.3420	NADH-ubiquinone oxidoreductase c, putative	Ribosomal Protein	4792.12	254.972	18.7947	4.23225
Tb927.3.970	Mitoribosomal SSU assembly factor 21	Enzyme	2211.67	117.679	18.7941	4.2322
Tb927.6.990	cysteine peptidase, Clan CA, family C1, Cathepsin L-like	Enzyme	362.035	19.6132	18.4587	4.20623
Tb927.9.15420	60S ribosomal protein L32	Ribosomal Protein	11936.6	647.236	18.4424	4.20496
Tb927.10.5480	60S ribosomal protein L24, putative	Ribosomal Protein	357.432	19.6132	18.224	4.18777
Tb927.10.11390	60S ribosomal protein L6, putative	Ribosomal Protein	19267.4	1059.11	18.192	4.18523
Tb927.7.330	Thioesterase-like superfamily, putative	Undefined function	8338.53	464.18	17.964	4.16704
Tb927.10.14580	60S ribosomal protein L17, putative	Ribosomal Protein	12373.4	706.076	17.5242	4.13128
Tb927.2.5910	40S ribosomal protein S13, putative	Ribosomal Protein	1937.58	111.142	17.4334	4.12378
Tb927.10.190	40S ribosomal protein S6, putative	Ribosomal Protein	12462.8	725.689	17.1737	4.10213
Tb927.9.3990	ribosomal protein S7, putative	Ribosomal Protein	893.813	52.3019	17.0895	4.09504
Tb927.11.6180	60S ribosomal protein L28, putative	Ribosomal Protein	22315.8	1307.55	17.0669	4.09313
Tb927.10.4120	60S ribosomal protein L30	Ribosomal Protein	987.646	58.8397	16.7854	4.06913
Tb927.10.270	60S ribosomal protein L32, putative	Ribosomal Protein	4714.05	281.123	16.7686	4.06769
Tb927.11.3600	40S ribosomal protein S4, putative	Ribosomal Protein	8543.67	523.019	16.3353	4.02992
Tb927.9.15170	60S ribosomal protein L5, putative	Ribosomal Protein	1487.86	91.5284	16.2557	4.02288
Tb927.10.9800	60S ribosomal protein L22	Ribosomal Protein	4563.91	281.123	16.2346	4.021
Tb927.10.15120	40S ribosomal protein S13, putative	Ribosomal Protein	728.698	45.7642	15.9229	3.99303
Tb927.11.3590	40S ribosomal protein S4, putative	Ribosomal Protein	1230.32	78.4529	15.6823	3.97107
Tb927.11.8250	hypothetical protein, conserved	Undefined function	9443.82	608.01	15.5323	3.9572
Tb927.5.1110	60S ribosomal protein L8, putative	Ribosomal Protein	11166.6	719.152	15.5274	3.95675
Tb927.10.7340	40S ribosomal protein S24E, putative	Ribosomal Protein	2334.21	150.368	15.5233	3.95637
Tb927.10.5610	40S ribosomal protein S9, putative	Ribosomal Protein	6665.11	438.029	15.2161	3.92753
Tb927.10.3940	40S ribosomal protein S3A, putative	Ribosomal Protein	2452.69	163.444	15.0063	3.9075
Tb927.9.15360	40S ribosomal protein S6, putative	Ribosomal Protein	17295.8	1157.18	14.9465	3.90174
Tb927.6.3700	peptidyl-tRNA hydrolase PTH2, putative	Enzyme	94.767	6.53774	14.4954	3.85752
Tb927.1.2490	histone H3, putative	DNA Binding	11782.5	823.756	14.3034	3.83828
Tb927.9.6070	40S ribosomal protein S3, putative	Ribosomal Protein	1743.13	124.217	14.0329	3.81074
Tb927.11.14020	nuclear RNA binding domain 2	RNA Binding	5098.04	366.114	13.9247	3.79958
Tb927.7.6170	Protein of unknown function (DUF3522), putative	Undefined function	90.517	6.53774	13.8453	3.79132
Tb927.6.4980	40S ribosomal protein S14	Ribosomal Protein	10930.3	791.067	13.8172	3.78839
Tb927.8.6150	40S ribosomal protein S8, putative	Ribosomal Protein	983.722	71.9152	13.6789	3.77388
Tb927.7.4800	hypothetical protein, conserved	Undefined function	980.193	71.9152	13.6298	3.7687
Tb927.11.4330	hypothetical protein, conserved	Undefined function	7148.48	529.557	13.499	3.75478
Tb927.11.7230	palmitoyl acyltransferase 8, putative	Enzyme	15194.5	1131.03	13.4342	3.74784
Tb927.10.4030	hypothetical protein	Undefined function	1664.95	124.217	13.4035	3.74454
Tb927.11.4290	40S ribosomal protein S12	Ribosomal Protein	5487.56	411.878	13.3233	3.73588
Tb927.10.11540	40S ribosomal protein S3, putative	Ribosomal Protein	5244.93	424.953	12.3424	3.62555
Tb927.10.1240	hypothetical protein, conserved	Undefined function	7696.31	640.699	12.0124	3.58645
Tb927.9.8580	hypothetical protein, conserved	Undefined function	537.8	45.7642	11.7516	3.55478
Tb927.10.3930	40S ribosomal protein S3A, putative	Ribosomal Protein	3032.94	261.51	11.5978	3.53578
Tb927.9.15190	ribosomal protein L15, putative	Ribosomal Protein	6966.99	601.472	11.5832	3.53397
Tb927.11.10160	60S ribosomal protein L22, putative	Ribosomal Protein	3133.92	274.585	11.4133	3.51264
Tb927.9.10430	Zinc-binding domain containing protein, putative	Undefined function	71.0694	6.53774	10.8706	3.44236
Tb927.4.1730	Nucleus and spindle associated protein 4	Undefined function	10921.4	1026.43	10.6403	3.41146
Tb927.3.2970	hypothetical protein, conserved	Undefined function	331.944	32.6887	10.1547	3.34408
Tb927.10.1100	60S ribosomal protein L9, putative	Ribosomal Protein	6022.96	627.623	9.59646	3.2625
Tb927.11.16070	TFIIH basal transcription factor subunit	Undefined function	2318.11	241.896	9.58308	3.26049
Tb927.7.6400	hypothetical protein, conserved	Undefined function	6886.67	719.152	9.57611	3.25944
Tb927.9.4930	divalent cation transporter, putative	Transport	183.762	19.6132	9.36929	3.22794
Tb927.4.5390	serine/threonine-protein kinase NrkA	Protein kinase/ phosphatase	4531.75	496.868	9.12063	3.18913
Tb927.11.11230	60S ribosomal protein L14, putative	Ribosomal Protein	352.146	39.2265	8.97725	3.16627
Tb927.11.9700	transcription factor BTF3, putative	DNA binding	724.497	84.9907	8.52444	3.0916
Tb927.10.9880	60S ribosomal protein L18, putative	Ribosomal Protein	3561.15	431.491	8.25313	3.04494
Tb927.10.4950	U2 small nuclear ribonucleoprotein 16.5K	RNA Binding	105.159	13.0755	8.04245	3.00763
Tb927.4.2660	hypothetical protein, conserved	Undefined function	46.0653	6.53774	7.04606	2.81682
Tb927.11.14000	nuclear RNA binding domain 1	RNA Binding	1652.34	235.359	7.0205	2.81157
Tb927.11.4300	60S ribosomal protein L18, putative	Ribosomal Protein	42.9211	6.53774	6.56513	2.71482
Tb927.9.15010	NADH dehydrogenase (ubiquinone) 1 beta subcomplex subunit, putative	Undefined function	456.859	71.9152	6.35275	2.66738
Tb927.8.6030	60S ribosomal protein L12, putative	Enzyme	200.818	32.6887	6.14334	2.61902
Tb927.10.13500	60S ribosomal protein L10a	Ribosomal Protein	769.012	130.755	5.88133	2.55614
Tb927.7.1050	40S ribosomal protein S16, putative	Ribosomal Protein	76.3093	13.0755	5.83606	2.54499
Tb927.7.1380	hypothetical protein, conserved	Undefined function	37.5341	6.53774	5.74114	2.52134
Tb927.8.2170	hypothetical protein, conserved	Undefined function	37.1047	6.53774	5.67546	2.50474
Tb927.11.16280	60S ribosomal protein L8, putative	Ribosomal Protein	220.002	39.2265	5.6085	2.48762
Tb927.3.630	hypothetical protein, conserved	Undefined function	252.082	45.7642	5.50829	2.4616
Tb927.11.15180	hypothetical protein, conserved	Undefined function	107.885	19.6132	5.50061	2.45959
Tb927.2.4760	hypothetical protein, conserved	Undefined function	210.958	39.2265	5.37796	2.42706
Tb927.11.8420	DnaJ domain containing protein, putative	Binding activity	70.2287	13.0755	5.37102	2.4252
Tb927.9.10300	hypothetical protein, conserved	Undefined function	34.539	6.53774	5.28301	2.40136
Tb927.7.260	hypothetical protein, conserved	Undefined function	268.612	52.3019	5.13579	2.36059
Tb927.8.2360	mediator of rna polymerase ii transcription subunit 4	Undefined function	33.5578	6.53774	5.13293	2.35978
Tb927.5.1820	60S acidic ribosomal protein, putative	Enzyme	33.5511	6.53774	5.13191	2.35949
Tb927.10.11920	hypothetical protein, conserved	Undefined function	199.971	39.2265	5.09786	2.34989
Tb927.11.15300	hypothetical protein, conserved	Undefined function	158.187	32.6887	4.83918	2.27476
Tb927.10.16060	hypothetical protein, conserved	Undefined function	31.5438	6.53774	4.82488	2.27049
Tb927.10.7760	hypothetical protein, conserved	Undefined function	31.4081	6.53774	4.80412	2.26427
Tb927.10.560	40S ribosomal proteins S11, putative	Ribosomal Protein	30.9921	6.53774	4.74048	2.24503
Tb927.3.4830	hypothetical protein	Undefined function	13144.1	2778.54	4.73058	2.24202
Tb927.10.15590	macrophage infectivity potentiator, precursor, putative	Enzyme	30.4203	6.53774	4.65302	2.21817
Tb927.9.3840	hypothetical protein, conserved	Undefined function	30.0042	6.53774	4.58938	2.1983
Tb927.1.470	Protein of unknown function (DUF1181), putative	Undefined function	59.3959	13.0755	4.54254	2.1835
Tb927.9.13290	hypothetical protein, conserved	Undefined function	28.8515	6.53774	4.41307	2.14178
Tb927.2.5220	hypothetical protein, conserved	Undefined function	56.995	13.0755	4.35892	2.12397
Tb927.10.4790	hypothetical protein, conserved	Undefined function	27.8703	6.53774	4.26299	2.09186
Tb927.5.2760	UDP-Gal or UDP-GlcNAc-dependent glycosyltransferase, putative	Enzyme	27.7232	6.53774	4.24048	2.08423
Tb927.10.1590	ribosomal protein L36, putative	Ribosomal Protein	83.1475	19.6132	4.23936	2.08385
Tb927.10.13920	hypothetical protein, conserved	Undefined function	83.0162	19.6132	4.23266	2.08157
Tb927.9.9260	hypothetical protein, conserved	Undefined function	273.454	65.3774	4.1827	2.06443
Tb927.3.5050	60S ribosomal protein L4	Ribosomal Protein	54.4341	13.0755	4.16307	2.05765
Tb927.10.8620	hypothetical protein, conserved	Undefined function	26.3015	6.53774	4.02303	2.00828
