# Supplementary material for: Distinct mRNA and protein interactomes highlight functional differentiation of major eIF4F-like complexes from Trypanosoma brucei
Source: Front Mol Biosci. 2022 Oct 7;9:971811. doi: 10.3389/fmolb.2022.971811 (PMC9585242; doi:10.3389/fmolb.2022.971811)
Supplement: Supplementary file 8 [file Table4.XLSX]

## Sheet: RNASeq Ctrls
RNASEQ - NEGATIVE CONTROLS
TriTrypDB ID	Description	EIF4E3 Average		TriTrypDB ID	Description	EIF4E4 Average
Tb927.11.6180	60S ribosomal protein L28, putative	4833.84		Tb927.11.18710	hypothetical protein, conserved	82976.4
Tb927.11.18710	hypothetical protein, conserved	4220.45		Tb11.v5.0632	Sel1 repeat, putative	29462.7
Tb927.10.13500	60S ribosomal protein L10a	4186.8		Tb11.1620	variant surface glycoprotein (VSG, pseudogene)	7076.67
Tb927.9.15420	60S ribosomal protein L32	2821.18		Tb927.11.6180	60S ribosomal protein L28, putative	4012.36
Tb927.10.3280	60S ribosomal proteins L38, putative	2669.1		Tb927.11.500	RNA-binding protein, UBP1	3609.71
Tb927.8.5260	60S ribosomal protein L39, putative	2650.71		Tb927.10.1100	60S ribosomal protein L9, putative	3293.62
Tb927.11.740	eukaryotic translation initiation factor 5A	2260.42		Tb927.6.4690	60S ribosomal protein L9, putative	2750.64
Tb927.6.4690	60S ribosomal protein L9, putative	2028.95		Tb927.4.1860	ribosomal protein S19, putative	2750.26
Tb927.4.1860	ribosomal protein S19, putative	2024.91		Tb927.10.3280	60S ribosomal proteins L38, putative	2580.95
Tb927.11.10160	60S ribosomal protein L22, putative	1830.78		Tb927.10.12850	ttaggg binding factor	2573.45
Tb927.9.10770	polyadenylate-binding protein 2	1809.59		Tb927.11.3230	60S ribosomal protein L44	2481.14
Tb927.10.1100	60S ribosomal protein L9, putative	1760.64		Tb927.8.5260	60S ribosomal protein L39, putative	2478.73
Tb927.11.9710	60S ribosomal protein L10a, putative	1678.85		Tb927.9.15420	60S ribosomal protein L32	2331.82
Tb927.10.2090	elongation factor 1-alpha	1646.95		Tb927.11.10160	60S ribosomal protein L22, putative	2170.09
Tb11.v5.0632	Sel1 repeat, putative	1611.09		Tb927.10.13500	60S ribosomal protein L10a	2111.76
Tb927.10.2100	elongation factor 1-alpha	1606.9		Tb927.10.3970	hypothetical protein, conserved	2106.77
Tb927.2.6090	60S ribosomal protein L44	1579.67		Tb927.9.10770	polyadenylate-binding protein 2	2053.59
Tb11.v5.1046	elongation factor 1-alpha, putative	1573.89		Tb927.5.1610	60S ribosomal protein L13a, putative	1986.74
Tb927.3.1380	ATP synthase subunit beta, mitochondrial	1569.61		Tb927.8.1110	40S ribosomal protein S9, putative	1980.93
Tb11.v5.0456	receptor-type adenylate cyclase GRESAG 4, putative	1566.03		Tb927.10.11390	60S ribosomal protein L6, putative	1970.64
Tb927.9.2020	60S ribosomal protein L38, putative	1541.91		Tb927.11.740	eukaryotic translation initiation factor 5A	1940.2
Tb927.10.9080	pteridine transporter, putative	1521.34		Tb927.6.3490	zinc finger protein 1	1894.59
Tb11.v5.0337	hypothetical protein, conserved	1520.7		Tb927.10.7340	40S ribosomal protein S24E, putative	1867.19
Tb927.10.2110	elongation factor 1-alpha	1494.74		Tb927.3.5050	60S ribosomal protein L4	1865.15
Tb927.11.4300	60S ribosomal protein L18, putative	1473.4		Tb927.1.2260	small myristoylated protein 1-2	1857.42
Tb927.11.11360	receptor for activated C kinase 1	1469.76		Tb927.11.11725	ribosomal protein S14p/S29e	1833.55
Tb927.10.4120	60S ribosomal protein L30	1453.27		Tb927.10.2090	elongation factor 1-alpha	1745.36
Tb927.10.4110	60S ribosomal protein L30	1452.82		Tb11.v5.1046	elongation factor 1-alpha, putative	1710
Tb927.10.2840	ribosomal protein S25, putative	1443.75		Tb927.7.2340	40S ribosomal protein S15, putative	1703.87
Tb927.5.1610	60S ribosomal protein L13a, putative	1413.35		Tb927.9.12240	60S ribosomal subunit protein L31, putative	1682.05
Tb927.3.5050	60S ribosomal protein L4	1379.4		Tb927.11.14020	nuclear RNA binding domain 2	1670.51
Tb927.10.11540	40S ribosomal protein S3, putative	1373.7		Tb927.9.2020	60S ribosomal protein L38, putative	1650.11
Tb927.10.12850	ttaggg binding factor	1366.24		Tb927.10.11540	40S ribosomal protein S3, putative	1634.65
Tb927.3.1370	40S ribosomal protein S25, putative	1363.48		Tb927.11.6500	40S ribosomal protein S21, putative	1599.65
Tb927.11.11820	40S ribosomal protein S17, putative	1357.51		Tb927.11.14000	nuclear RNA binding domain 1	1580.55
Tb11.v5.0338	hypothetical protein, conserved	1328.27		Tb927.8.5120	cytochrome c	1573.05
Tb927.11.11830	40S ribosomal protein S17, putative	1327.45		Tb927.3.3320	60S ribosomal protein L13, putative	1556.65
Tb927.1.2370	beta tubulin	1318.39		Tb927.11.510	RNA-binding protein, UBP2	1494.77
Tb927.11.3590	40S ribosomal protein S4, putative	1308.97		Tb927.8.6180	60S ribosomal protein L26, putative	1493.2
Tb927.11.14130	ribosomal protein L18, putative	1304.9		Tb927.7.3680	ubiquitin/ribosomal protein S27a, putative	1482.92
Tb927.8.5120	cytochrome c	1257.79		Tb927.10.1080	40S ribosomal protein S23, putative	1475.68
Tb927.11.11725	ribosomal protein S14p/S29e	1253.97		Tb927.10.4120	60S ribosomal protein L30	1465.97
Tb927.4.2180	60S ribosomal protein L35a, putative	1245.24		Tb927.4.2180	60S ribosomal protein L35a, putative	1465.78
Tb927.8.760	nucleolar RNA-binding protein	1224.11		Tb927.4.3550	60S ribosomal protein L13a, putative	1433.42
Tb927.10.9800	60S ribosomal protein L22	1211.83		Tb927.10.7330	40S ribosomal protein S24E, putative	1425.5
Tb11.v5.0469	beta tubulin, putative	1205.56		Tb927.10.4110	60S ribosomal protein L30	1421.67
Tb927.10.4570	elongation factor 2	1204.39		Tb927.10.2100	elongation factor 1-alpha	1411.63
Tb927.10.2560	mitochondrial malate dehydrogenase	1162.12		Tb927.9.12200	60S ribosomal subunit protein L31, putative	1395.91
Tb927.1.120	retrotransposon hot spot protein 4 (RHS4), putative	1127.42		Tb927.11.10910	40S ribosomal protein SA, putative	1368.06
Tb11.v5.1063	hypothetical protein, conserved	1116.86		Tb927.3.3310	60S ribosomal protein L13, putative	1361.34
Tb927.8.1340	60S ribosomal protein L7a, putative	1114.99		Tb927.9.14370	60S ribosomal protein L26, putative	1358.36
Tb927.9.8420	QM-like protein	1109.29		Tb11.v5.0456	receptor-type adenylate cyclase GRESAG 4, putative	1349.98
Tb927.10.5840	translation elongation factor 1-beta, putative	1104.85		Tb927.5.1110	60S ribosomal protein L8, putative	1335.25
Tb927.9.12240	60S ribosomal subunit protein L31, putative	1101.46		Tb927.11.6140	40S ribosomal protein S15A, putative	1334.32
Tb927.7.3680	ubiquitin/ribosomal protein S27a, putative	1098.82		Tb927.11.880	cyclophilin a	1319.03
Tb927.11.11475	ribosomal protein S14p/S29e	1085.51		Tb927.8.6150	40S ribosomal protein S8, putative	1318.72
Tb927.10.11390	60S ribosomal protein L6, putative	1074.57		Tb927.11.6200	60S ribosomal protein L28, putative	1318.28
Tb927.7.2340	40S ribosomal protein S15, putative	1069.88		Tb927.10.9800	60S ribosomal protein L22	1302.76
Tb927.11.14020	nuclear RNA binding domain 2	1061.44		Tb927.7.2370	40S ribosomal protein S15, putative	1302.68
Tb927.6.4980	40S ribosomal protein S14	1057.48		Tb927.10.2840	ribosomal protein S25, putative	1284.89
Tb927.5.1110	60S ribosomal protein L8, putative	1051.48		Tb927.10.1090	40S ribosomal protein S23, putative	1283.52
Tb927.9.8070	QM-like protein	1038.13		Tb927.11.6440	hypothetical protein, conserved	1280.25
Tb927.4.4730	amino acid transporter, putative	1022.1		Tb927.9.8420	QM-like protein	1279.3
Tb927.11.6200	60S ribosomal protein L28, putative	983.409		Tb927.9.11470	60S ribosomal protein L29	1275.32
Tb927.9.10400	hypothetical protein, conserved	973.493		Tb927.11.4300	60S ribosomal protein L18, putative	1272.99
Tb11.v5.1059	40S ribosomal protein S4, putative	967.976		Tb927.8.6038	ribosomal protein L41, putative	1271.24
Tb927.10.10260	EP1 procyclin	963.919		Tb927.11.10790	40S ribosomal protein SA, putative	1268.39
Tb927.10.15410	glycosomal malate dehydrogenase	962.508		Tb927.10.4570	elongation factor 2	1247.94
Tb927.9.1850	60S ribosomal protein L35, putative	962.319		Tb927.8.6160	40S ribosomal protein S8, putative	1237.97
Tb927.4.3550	60S ribosomal protein L13a, putative	951.928		Tb927.9.3990	ribosomal protein S7, putative	1236.05
Tb927.11.9590	S-adenosylhomocysteine hydrolase, putative	941.304		Tb927.9.11490	60S ribosomal protein L29	1218.16
Tb927.8.1330	60S ribosomal protein L7a, putative	939.81		Tb927.7.5180	60S ribosomal protein L23a, putative	1212.48
Tb927.3.3320	60S ribosomal protein L13, putative	938.156		Tb927.10.5030	ubiquitin/ribosomal protein S27a, putative	1204.36
Tb927.1.2450	histone H3, putative	930.073		Tb927.11.11230	60S ribosomal protein L14, putative	1179.11
Tb927.11.3230	60S ribosomal protein L44	926.837		Tb11.v5.0337	hypothetical protein, conserved	1171.79
Tb927.11.4290	40S ribosomal protein S12	920.881		Tb927.4.2040	DNA/RNA-binding protein Alba 3	1127.59
Tb927.1.2510	histone H3, putative	920.119		Tb927.10.7410	succinyl-CoA ligase [GDP-forming] beta-chain, putative	1124.04
Tb927.11.3600	40S ribosomal protein S4, putative	916.359		Tb927.3.1370	40S ribosomal protein S25, putative	1119.71
Tb11.v5.0755	variant surface glycoprotein (VSG), putative	909.668		Tb927.10.6070	universal minicircle sequence binding protein 1	1118.85
Tb927.7.4070	cysteine peptidase, Clan CA, family C2, putative	908.987		Tb927.2.5910	40S ribosomal protein S13, putative	1116.06
Tb927.10.5340	40S ribosomal protein S18, putative	900.308		Tb11.v5.0199	universal minicircle sequence binding protein, putative	1111.19
Tb927.6.520	EP3-2 procyclin	895.828		Tb927.10.9080	pteridine transporter, putative	1110.34
Tb927.11.13007	ubiquitin-60S ribosomal protein L40	890.251		Tb927.9.6070	40S ribosomal protein S3, putative	1102.79
Tb927.1.2430	histone H3, putative	889.935		Tb927.1.1930	phosphatidylinositol 3-kinase, putative	1098.15
Tb927.8.1110	40S ribosomal protein S9, putative	889.476		Tb927.11.14130	ribosomal protein L18, putative	1094.55
Tb927.2.340	retrotransposon hot spot protein 4 (RHS4), putative	887.688		Tb927.9.8070	QM-like protein	1083.99
Tb927.7.5180	60S ribosomal protein L23a, putative	875.627		Tb927.10.2110	elongation factor 1-alpha	1079.25
Tb927.9.3990	ribosomal protein S7, putative	875.368		Tb927.9.3920	ribosomal protein S7, putative	1077.48
Tb927.9.10230	Co-chaperone protein P23	867.138		Tb11.v5.0338	hypothetical protein, conserved	1067.77
Tb927.8.5090	DNA-directed RNA polymerase I largest subunit	865.97		Tb927.4.1790	ribosomal protein L3, putative	1062.51
Tb927.11.1900	T-complex protein 1, beta subunit, putative	863.752		Tb927.1.2470	histone H3, putative	1060.3
Tb927.11.6500	40S ribosomal protein S21, putative	861.377		Tb927.11.11360	receptor for activated C kinase 1	1057.62
Tb927.10.7340	40S ribosomal protein S24E, putative	859.626		Tb927.11.4290	40S ribosomal protein S12	1055.85
Tb927.10.4560	elongation factor 2	855.385		Tb927.5.810	zinc finger CCCH domain containing protein 11	1052.5
Tb927.4.1790	ribosomal protein L3, putative	850.94		Tb927.11.3590	40S ribosomal protein S4, putative	1051.57
Tb927.9.12200	60S ribosomal subunit protein L31, putative	841.469		Tb927.4.1800	Mitochondrial ribosomal protein L3	1032.54
Tb927.11.760	protein phosphatase 2C, putative	837.274		Tb927.1.2230	small myristoylated protein 1-1	1024.74
Tb927.9.6070	40S ribosomal protein S3, putative	829.456		Tb927.6.720	40S ribosomal protein L14, putative	1019.61
Tb927.7.2370	40S ribosomal protein S15, putative	818.183		Tb927.11.9530	14-3-3 protein 1	999.078
Tb07.11L3.100	SUMO-interacting motif-containing protein	806.619		Tb927.11.15880	60S ribosomal protein L27, putative	992.849
Tb927.6.4460	S-adenosylmethionine decarboxylase	804.777		Tb927.11.9710	60S ribosomal protein L10a, putative	988.708
Tb927.1.2470	histone H3, putative	804.302		Tb927.9.4960	hypothetical protein, conserved	986.278
Tb927.11.13003	ubiquitin-60S ribosomal protein L40	802.651		Tb927.1.2510	histone H3, putative	969.681
Tb927.1.2550	histone H3, putative	800.349		Tb927.3.1380	ATP synthase subunit beta, mitochondrial	961.326
Tb927.9.7620	60S ribosomal protein L11, putative	796.639		Tb927.11.15900	60S ribosomal protein L27, putative	959.39
Tb927.9.3920	ribosomal protein S7, putative	793.784		Tb927.1.2450	histone H3, putative	951.277
Tb927.6.5040	ribosomal protein L15, putative	790.346		Tb927.10.560	40S ribosomal proteins S11, putative	941.966
Tb927.11.9530	14-3-3 protein 1	789.932		Tb927.2.6090	60S ribosomal protein L44	939.615
Tb927.8.6150	40S ribosomal protein S8, putative	789.328		Tb927.6.4980	40S ribosomal protein S14	925.321
Tb927.1.2390	beta tubulin	787.913		Tb927.1.2550	histone H3, putative	920.461
Tb927.3.3310	60S ribosomal protein L13, putative	787.341		Tb927.9.1810	60S ribosomal protein L35, putative	918.909
Tb927.1.2230	small myristoylated protein 1-1	784.327		Tb927.9.7470	purine nucleoside transporter	918.909
Tb927.11.500	RNA-binding protein, UBP1	784.146		Tb927.11.7900	mitochondrial RNA binding protein 16	916.804
Tb927.11.2410	Flabarin, putative	775.16		Tb927.10.3930	40S ribosomal protein S3A, putative	909.109
Tb11.v5.0479	hypothetical protein, conserved	771.028		Tb927.11.4460	ALBA-Domain Protein	907.594
Tb927.10.7330	40S ribosomal protein S24E, putative	769.46		Tb927.11.11830	40S ribosomal protein S17, putative	896.254
Tb927.11.15840	L-Lysine transport protein, putative	762.623		Tb927.11.6510	40S ribosomal protein S21, putative	890.125
Tb927.10.540	ATP-dependent RNA helicase SUB2, putative	761.071		Tb927.11.4820	60S ribosomal protein L17, putative	885.624
Tb927.11.14000	nuclear RNA binding domain 1	746.683		Tb927.1.2430	histone H3, putative	884.832
Tb927.5.1000	ubiquitin-conjugating enzyme E2, putative	743.763		Tb927.7.1050	40S ribosomal protein S16, putative	884.28
Tb927.3.1790	pyruvate dehydrogenase E1 beta subunit, putative	742.333		Tb927.8.1340	60S ribosomal protein L7a, putative	881.104
Tb927.10.15180	nucleosome assembly protein, putative	736.859		Tb927.10.14580	60S ribosomal protein L17, putative	873.921
Tb927.6.3840	reticulon domain protein	735.68		Tb927.11.3600	40S ribosomal protein S4, putative	872.933
Tb927.9.11270	t- complex protein 1 (eta subunit), putative	735.432		Tb927.7.1040	40S ribosomal protein S16, putative	869.351
Tb927.9.5730	nucleosome assembly protein-like protein	726.289		Tb927.10.190	40S ribosomal protein S6, putative	864.834
Tb927.11.15900	60S ribosomal protein L27, putative	725.942		Tb927.1.3180	40S ribosomal protein S11, putative	858.408
Tb11.v5.0838	leucine-rich repeat protein (LRRP), putative	716.629		Tb927.6.5040	ribosomal protein L15, putative	851.775
Tb927.7.1050	40S ribosomal protein S16, putative	716.38		Tb927.10.1480	hypothetical protein	843.152
Tb927.9.8100	nascent polypeptide associated complex subunit, putative	714.867		Tb11.v5.1059	40S ribosomal protein S4, putative	842.978
Tb927.2.5060	GTP binding protein, putative	713.212		Tb927.8.890	Ras-related protein Rab1A	828.927
Tb11.1620	variant surface glycoprotein (VSG, pseudogene), fragment	709.08		Tb927.9.5690	60S acidic ribosomal protein, putative	826.555
Tb927.9.1810	60S ribosomal protein L35, putative	708.806		Tb927.7.3550	cytoskeleton associated protein, putative	824.024
Tb927.11.6440	hypothetical protein, conserved	703.374		Tb927.11.11820	40S ribosomal protein S17, putative	817.603
Tb927.11.6870	14-3-3 protein 2	696.803		Tb927.10.12680	60S ribosomal protein L34, putative	814.226
Tb927.11.15880	60S ribosomal protein L27, putative	689.965		Tb927.9.1850	60S ribosomal protein L35, putative	811.906
Tb927.2.100	retrotransposon hot spot protein 1 (RHS1), putative	689.564		Tb927.8.1330	60S ribosomal protein L7a, putative	811.334
Tb927.11.2610	hypothetical protein, conserved	688.345		Tb927.9.8740	Double RNA binding domain protein 3	791.476
Tb927.11.10910	40S ribosomal protein SA, putative	688.188		Tb927.11.9730	60S ribosomal protein L34, putative	787.543
Tb11.v5.0307	THT1 - hexose transporter, putative	684.137		Tb927.9.2520	microtubule-associated protein	785.887
Tb927.11.14950	zinc finger protein 2	683.679		Tb11.v5.1063	hypothetical protein, conserved	778.652
Tb927.8.730	nucleolar RNA-binding protein, putative	683.661		Tb927.11.9590	S-adenosylhomocysteine hydrolase, putative	768.575
Tb927.9.2470	nucleolar protein	681.481		Tb927.8.6750	translationally controlled tumor protein (TCTP), putative	758.945
Tb11.v5.0306	Triglyceride lipase, putative	677.242		Tb927.11.8200	ribosomal protein S26, putative	758.725
Tb927.11.10790	40S ribosomal protein SA, putative	672.454		Tb927.11.13007	ubiquitin-60S ribosomal protein L40	755.102
Tb927.2.4710	RNA-binding protein, putative	666.418		Tb11.v5.1011	calpain-like cysteine peptidase, putative	750.033
Tb927.4.1300	amidinotransferase, putative	661.244		Tb927.11.11370	receptor for activated C kinase 1	746.567
Tb927.9.7470	purine nucleoside transporter	660.607		Tb927.10.5340	40S ribosomal protein S18, putative	744.389
Tb927.11.6140	40S ribosomal protein S15A, putative	658.977		Tb927.11.11475	ribosomal protein S14p/S29e	730.629
Tb927.2.5910	40S ribosomal protein S13, putative	658.969		Tb927.1.2490	histone H3, putative	718.78
Tb927.11.3250	dynein heavy chain, putative	657.327		Tb927.10.5840	translation elongation factor 1-beta, putative	718.582
Tb927.1.3180	40S ribosomal protein S11, putative	656.767		Tb927.9.11380	60S ribosomal protein L23, putative	718.055
Tb927.4.1800	Mitochondrial ribosomal protein L3	656.319		Tb927.1.2530	histone H3, putative	714.388
Tb927.11.6860	hypothetical protein	655.369		Tb927.10.5610	40S ribosomal protein S9, putative	712.674
Tb927.10.7410	succinyl-CoA ligase [GDP-forming] beta-chain, putative	655.349		Tb927.9.15360	40S ribosomal protein S6, putative	709.778
Tb927.10.3940	40S ribosomal protein S3A, putative	654.257		Tb927.9.8100	nascent polypeptide associated complex subunit, putative	709.768
Tb927.6.2790	L-threonine 3-dehydrogenase	653.03		Tb927.6.4440	RNA-binding protein 42 (RNA-binding motif protein 42)	707.927
Tb927.8.6160	40S ribosomal protein S8, putative	652.713		Tb927.9.7620	60S ribosomal protein L11, putative	699.479
Tb927.7.2640	Cytoskeleton associated protein 51	649.614		Tb927.10.270	60S ribosomal protein L32, putative	697.196
Tb927.11.16130	nucleoside diphosphate kinase	649.578		Tb927.9.13990	RNA-binding protein, putative	695.724
Tb927.11.11370	receptor for activated C kinase 1	648.719		Tb927.10.15120	40S ribosomal protein S13, putative	695.604
Tb927.11.9700	transcription factor BTF3, putative	647.487		Tb927.4.3950	cytoskeleton-associated protein CAP5.5, putative	685.064
Tb927.10.3930	40S ribosomal protein S3A, putative	646.061		Tb11.v5.0306	Triglyceride lipase, putative	684.552
Tb927.10.8430	40S ribosomal protein S12, putative	641.874		Tb927.11.550	Suppressor of clathrin deficiency 6, putative	682.452
Tb927.10.520	Mitochondrial ATP synthase subunit, putative	638.707		Tb927.8.6030	60S ribosomal protein L12, putative	676.635
Tb927.11.6130	SKP1-like protein	638.34		Tb11.v5.0307	THT1 - hexose transporter, putative	665.703
Tb927.11.2060	60S acidic ribosomal protein P0, putative	632.563		Tb927.3.720	zinc finger protein 3	664.136
Tb927.10.3840	60S ribosomal protein L18a, putative	632.085		Tb07.11L3.100	SUMO-interacting motif-containing protein	663.516
Tb927.10.5360	40S ribosomal protein S10, putative	628.778		Tb927.10.540	ATP-dependent RNA helicase SUB2, putative	662.457
Tb11.v5.0501	40S ribosomal protein S3A, putative	625.267		Tb927.7.5170	60S ribosomal protein L25	651.436
Tb927.9.8130	nascent polypeptide associated complex subunit, putative	625.14		Tb927.7.1750	60S ribosomal protein L7, putative	650.875
Tb927.1.2330	beta tubulin	623.244		Tb927.10.3990	DHH1	646.796
Tb927.10.8940	flagellum targeting protein kharon1, putative	616.118		Tb927.10.1590	ribosomal protein L36, putative	642.835
Tb927.2.450	retrotransposon hot spot protein 4 (RHS4), putative	614.478		Tb927.4.2740	p25-alpha, putative	639.547
Tb927.11.6300	40S ribosomal protein S5, putative	610.733		Tb927.11.13003	ubiquitin-60S ribosomal protein L40	639.057
Tb927.10.560	40S ribosomal proteins S11, putative	609.622		Tb927.1.120	retrotransposon hot spot protein 4 (RHS4), putative	638.655
Tb927.8.6110	3-hydroxy-3-methylglutaryl-CoA synthase, putative	608.867		Tb927.10.5460	60S ribosomal protein L24, putative	638.257
Tb927.1.2530	histone H3, putative	608.704		Tb927.1.2390	beta tubulin	637.508
Tb927.9.5770	tryparedoxin peroxidase	605.879		Tb927.3.3940	RNA-binding protein, putative	633.825
Tb927.9.8740	Double RNA binding domain protein 3	599.855		Tb927.10.3830	hypothetical protein	629.736
Tb927.3.930	dynein heavy chain, putative	597.43		Tb927.11.9700	transcription factor BTF3, putative	629.322
Tb927.10.5370	40S ribosomal protein S10, putative	597.377		Tb927.11.6870	14-3-3 protein 2	627.779
Tb927.2.820	retrotransposon hot spot protein 1 (RHS1), interrupted	593.539		Tb927.6.5120	60S acidic ribosomal protein P2, putative	625.113
Tb11.v5.0713	Retrotransposon hot spot protein 6 (RHS6), putative	581.479		Tb927.11.6280	pyruvate phosphate dikinase	623.193
Tb927.10.12710	heat shock protein 110, putative	573.967		Tb927.10.8430	40S ribosomal protein S12, putative	622.822
Tb11.v5.0458	hypothetical protein, conserved	573.375		Tb927.2.2670	histone H4 variant	619.905
Tb927.11.2050	60S acidic ribosomal protein P0, putative	571.554		Tb927.10.14710	40S ribosomal protein S2, putative	618.312
Tb927.6.4140	paraflagellar rod component, putative	566.828		Tb927.10.3940	40S ribosomal protein S3A, putative	616.64
Tb927.11.9860	EF-hand domain pair, putative	565.376		Tb11.0880	chrXI additional, unordered contigs	614.005
Tb927.11.5850	RNA-binding protein 38, putative	564.541		Tb927.1.2370	beta tubulin	610.666
Tb927.10.9200	Nuclease-related domain containing protein, putative	563.797		Tb927.11.3250	dynein heavy chain, putative	607.814
Tb927.11.15860	L-Lysine transport protein, putative	563.463		Tb927.11.9860	EF-hand domain pair, putative	603.729
Tb927.4.1870	Serine/threonine-protein phosphatase 2A catalytic subunit, putative	559.141		Tb927.10.8940	flagellum targeting protein kharon1, putative	602.432
Tb11.v5.1035	heat shock protein 70 (hsp70), putative	557.71		Tb11.v5.0469	beta tubulin, putative	602.172
Tb927.7.1040	40S ribosomal protein S16, putative	555.839		Tb927.11.9720	40S ribosomal protein S27, putative	601.791
Tb11.v5.0199	universal minicircle sequence binding protein, putative	554.942		Tb927.9.4750	hypothetical protein	597.242
Tb927.4.3950	cytoskeleton-associated protein CAP5.5, putative	553.58		Tb927.11.6860	hypothetical protein	589.191
Tb927.11.6570	Nodulin-like, putative	552.185		Tb927.10.12840	mitochondrial carrier protein	588.856
Tb927.10.6400	chaperonin HSP60, mitochondrial precursor	551.753		Tb927.11.15840	L-Lysine transport protein, putative	584.849
Tb927.1.2350	beta tubulin	543.447		Tb927.6.2100	40S ribosomal protein S30, putative	578.911
Tb927.9.6210	arginine kinase	540.655		Tb927.11.14950	zinc finger protein 2	576.805
Tb927.10.6070	universal minicircle sequence binding protein 1	538.316		Tb927.6.640	ApaH-like phosphatase ALPH1	573.939
Tb927.11.1020	ribokinase, putative	537.755		Tb927.9.11600	glycosomal membrane protein	572.737
Tb927.1.2820	pteridine transporter, putative	534.002		Tb11.0390	chrXI additional, unordered contigs	571.96
Tb927.6.5120	60S acidic ribosomal protein P2, putative	533.511		Tb927.6.510	GPEET procyclin	570.045
Tb927.10.13517	40S ribosomal protein S27-like, putative	533.017		Tb927.11.540	ABC transporter, mitochondrial, putative	568.825
Tb927.11.880	cyclophilin a	532.953		Tb927.4.4730	amino acid transporter, putative	567.108
Tb927.11.3240	T-complex protein 1, zeta subunit, putative	530.126		Tb11.v5.0839	retrotransposon hot spot (RHS) protein, putative	562.249
Tb927.11.15910	iron superoxide dismutase	529.322		Tb927.10.14600	40S ribosomal protein S2, putative	561.431
Tb927.11.11230	60S ribosomal protein L14, putative	525.048		Tb927.11.17000	AIR9-like protein	559.983
Tb927.10.9880	60S ribosomal protein L18, putative	522.033		Tb927.7.4070	cysteine peptidase, Clan CA, family C2, putative	559.957
Tb927.11.7900	mitochondrial RNA binding protein 16	521.475		Tb927.11.5840	Protein translation factor SUI1 homolog, putative	556.827
Tb927.11.14250	T-complex protein 1, epsilon subunit, putative	521.234		Tb11.v5.0404	hypothetical protein, conserved	555.976
Tb927.7.6090	eukaryotic translation initiation factor 3 subunit a	514.638		Tb927.9.7590	60S ribosomal protein L11, putative	554.045
Tb927.11.6280	pyruvate phosphate dikinase	514.521		Tb927.6.3840	reticulon domain protein	551.869
Tb927.5.1710	ATP synthase F1 subunit p18, mitochondrial	513.259		Tb927.11.800	prefoldin subunit, putative	550.968
Tb927.6.4440	RNA-binding protein 42 (RNA-binding motif protein 42)	512.849		Tb927.2.5060	GTP binding protein, putative	547.846
Tb927.11.11330	heat shock protein 70	512.606		Tb927.11.2050	60S acidic ribosomal protein P0, putative	534.59
Tb927.7.190	thimet oligopeptidase, putative	510.488		Tb927.5.1000	ubiquitin-conjugating enzyme E2, putative	534.278
Tb927.10.12700	pyruvate dehydrogenase E1 alpha subunit, putative	509.844		Tb927.8.1780	STE/STE7 protein kinase, putative	527.552
Tb927.8.6038	ribosomal protein L41, putative	509.514		Tb927.11.10030	60S ribosomal protein L29, putative	523.759
Tb927.11.2650	heat shock protein 84, putative	509.349		Tb11.v5.0509	hypothetical protein, conserved	522.543
Tb927.7.5170	60S ribosomal protein L25	508.185		Tb11.v5.0501	40S ribosomal protein S3A, putative	522.493
Tb927.10.14790	metallo-peptidase, Clan MG, Family M24	507.518		Tb927.11.2060	60S acidic ribosomal protein P0, putative	519.299
Tb927.10.14580	60S ribosomal protein L17, putative	507.294		Tb927.3.2180	Mitochondrial ATP synthase subunit, putative	518.249
Tb927.9.5900	glutamate dehydrogenase	506.557		Tb927.4.1300	amidinotransferase, putative	517.301
Tb927.6.3750	heat shock 70 kDa protein, mitochondrial precursor, putative	503.997		Tb927.9.8130	nascent polypeptide associated complex subunit, putative	517.253
Tb927.9.6290	arginine kinase	502.407		Tb927.9.11410	60S ribosomal protein L23, putative	516.249
Tb927.9.5860	tryparedoxin peroxidase	502.146		Tb11.0330	Cornifin (SPRR) family, putative	515.858
Tb927.3.1120	GTP-binding nuclear protein rtb2, putative	500.091		Tb927.7.230	40S ribosomal protein S33, putative	513.447
Tb927.8.6180	60S ribosomal protein L26, putative	499.777		Tb927.6.4280	glyceraldehyde 3-phosphate dehydrogenase, glycosomal	510.529
Tb927.5.860	Selenoprotein T, putative	499.538		Tb927.11.680	ribosomal protein L21E (60S), putative	509.177
Tb927.9.4680	Eukaryotic initiation factor 4A-1	494.318		Tb927.10.5480	60S ribosomal protein L24, putative	502.602
Tb927.8.1990	peroxidoxin	493.711		Tb927.10.15410	glycosomal malate dehydrogenase	502.512
Tb927.11.10560	eukaryotic translation initiation factor 4 gamma 4	492.426		Tb927.11.6550	PUF nine target 1	502.491
Tb927.5.2930	Mitochondrial ATP synthase subunit, putative	492.135		Tb927.11.6300	40S ribosomal protein S5, putative	501.419
Tb11.v5.0509	hypothetical protein, conserved	490.289		Tb927.1.2330	beta tubulin	500.791
Tb927.11.6550	PUF nine target 1	489.856		Tb927.10.15180	nucleosome assembly protein, putative	497.895
Tb927.4.1100	ribosomal protein L21E (60S), putative	488.764		Tb927.7.3970	hypothetical protein, conserved	494.534
Tb927.10.3830	hypothetical protein	485.821		Tb927.6.4010	Translation machinery associated TMA7, putative	492.92
Tb927.11.800	prefoldin subunit, putative	485.636		Tb927.4.1100	ribosomal protein L21E (60S), putative	489.278
Tb927.6.2740	pyridoxal kinase	485.477		Tb927.1.2210	nucleosome assembly protein (NAP), putative	488.438
Tb927.11.6590	metallo-peptidase, Clan MF, Family M17	484.791		Tb927.9.15110	60S ribosomal protein L5, putative	487.903
Tb927.1.2380	alpha tubulin	483.559		Tb927.10.8720	CCR4-NOT transcription complex subunit 10, putative	487.715
Tb927.11.6510	40S ribosomal protein S21, putative	483.502		Tb927.9.5860	tryparedoxin peroxidase	486.868
Tb927.7.710	heat shock 70 kDa protein, putative	483.236		Tb927.7.1730	60S ribosomal protein L7, putative	486.529
Tb927.8.2540	3-ketoacyl-CoA thiolase	482.54		Tb11.v5.0508	hypothetical protein, conserved	484.338
Tb927.9.11490	60S ribosomal protein L29	482.417		Tb927.10.14540	hypothetical protein	483.883
Tb927.3.1680	Eukaryotic translation initiation factor 3 subunit F	482.265		Tb927.6.590	hypothetical protein, conserved	481.223
Tb927.1.2360	alpha tubulin	476.68		Tb927.3.4760	dynamin-1-like protein	480.618
Tb927.10.6510	chaperonin HSP60, mitochondrial precursor	475.801		Tb927.3.930	dynein heavy chain, putative	474.763
Tb927.11.18680	dynein light chain LC8, putative	474.993		Tb11.v5.0671	protein kinase A catalytic subunit, putative	474.068
Tb927.8.1890	cytochrome c1, heme protein, mitochondrial, putative	471.908		Tb11.v5.0479	hypothetical protein, conserved	473.399
Tb927.9.11470	60S ribosomal protein L29	471.822		Tb927.2.4710	RNA-binding protein, putative	469.073
Tb927.4.4380	Pyrophosphate-energized vacuolar membrane proton pump 1	470.449		Tb927.2.370	retrotransposon hot spot protein 1 (RHS1), putative	468.599
Tb927.9.11410	60S ribosomal protein L23, putative	469.224		Tb927.11.5850	RNA-binding protein 38, putative	468.461
Tb927.7.1750	60S ribosomal protein L7, putative	469.17		Tb927.2.820	retrotransposon hot spot protein 1 (RHS1), interrupted	466.507
Tb927.8.6170	transketolase, putative	468.648		Tb927.1.2350	beta tubulin	466.369
Tb927.11.550	Suppressor of clathrin deficiency 6, putative	466.688		Tb927.6.2790	L-threonine 3-dehydrogenase	462.617
Tb927.8.3150	T-complex protein 1, gamma subunit, putative	466.598		Tb927.9.12360	RNA-binding protein, putative	461.31
Tb927.11.16200	cytoskeleton-associated protein 17	465.525		Tb927.11.14840	chromosomal passenger complex 2	457.635
Tb927.10.15120	40S ribosomal protein S13, putative	464.877		Tb927.11.7675	ribosomal protein S10p/S20	455.005
Tb927.9.4960	hypothetical protein, conserved	462.895		Tb927.3.860	Acyl carrier protein, mitochondrial	453.89
Tb927.10.9190	isoleucyl-tRNA synthetase, putative	462.775		Tb927.2.460	DNA-directed RNA polymerase, pseudogene, putative	451.895
Tb927.9.15360	40S ribosomal protein S6, putative	460.714		Tb927.10.5360	40S ribosomal protein S10, putative	449.68
Tb927.7.1740	60S ribosomal protein L7, putative	459.018		Tb927.7.1740	60S ribosomal protein L7, putative	448.994
Tb927.9.11540	hypothetical protein, conserved	457.613		Tb927.7.3690	hypothetical protein	448.721
Tb927.1.2340	alpha tubulin	457.01		Tb927.3.1120	GTP-binding nuclear protein rtb2, putative	446.93
Tb927.3.2900	eukaryotic translation initiation factor 2 subunit alpha	456.249		Tb11.v5.0458	hypothetical protein, conserved	446.368
Tb927.11.8200	ribosomal protein S26, putative	456.245		Tb927.11.3310	ubiquitin-conjugating enzyme, putative	440.102
Tb927.2.370	retrotransposon hot spot protein 1 (RHS1), putative	455.909		Tb927.3.1790	pyruvate dehydrogenase E1 beta subunit, putative	439.155
Tb927.6.5070	hypothetical protein, conserved	455.525		Tb927.7.1320	10 kDa heat shock protein, putative	438.596
Tb927.1.4100	cytochrome oxidase subunit IV	455.011		Tb927.11.18700	hypothetical protein, conserved	438.557
Tb927.4.2040	DNA/RNA-binding protein Alba 3	454.477		Tb927.10.13517	40S ribosomal protein S27-like, putative	436.133
Tb927.9.12320	cystathione gamma lyase, putative	454.476		Tb927.3.5180	ADF/Cofilin	432.34
Tb927.3.860	Acyl carrier protein, mitochondrial	453.387		Tb927.7.2640	Cytoskeleton associated protein 51	430.016
Tb927.10.1080	40S ribosomal protein S23, putative	453.136		Tb927.10.5370	40S ribosomal protein S10, putative	429.679
Tb927.7.3940	mitochondrial carrier protein	452.258		Tb927.6.5070	hypothetical protein, conserved	429.608
Tb927.10.2370	Lupus La protein homolog, putative	451.937		Tb927.6.5020	cyclin 7, putative	429.305
Tb927.7.1730	60S ribosomal protein L7, putative	451.242		Tb927.2.340	retrotransposon hot spot protein 4 (RHS4), putative	428.041
Tb927.3.1840	3-oxo-5-alpha-steroid 4-dehydrogenase, putative	449.492		Tb927.1.100	RNA polymerase (pseudogene), putative	428.013
Tb927.11.4820	60S ribosomal protein L17, putative	449.377		Tb11.v5.0740	hypothetical protein, conserved	420.712
Tb927.1.100	RNA polymerase (pseudogene), putative	447.518		Tb927.7.240	40S ribosomal protein S33, putative	419.123
Tb927.6.3800	heat shock 70 kDa protein, mitochondrial precursor, putative	441.852		Tb927.11.13570	hypothetical protein, conserved	417.742
Tb927.9.11380	60S ribosomal protein L23, putative	441.281		Tb11.v5.0784	receptor-type adenylate cyclase GRESAG 4, putative	417.258
Tb927.10.1090	40S ribosomal protein S23, putative	440.919		Tb927.7.3330	Flagellar attachment zone protein 10	416.625
Tb927.6.4500	conserved repeat domain containing protein, putative	439.747		Tb927.9.15210	ribosomal protein L36, putative	414.885
Tb927.8.6750	translationally controlled tumor protein (TCTP), putative	439.435		Tb927.11.1900	T-complex protein 1, beta subunit, putative	414.626
Tb927.10.190	40S ribosomal protein S6, putative	437.805		Tb927.9.11580	glycosomal membrane protein	413.594
Tb927.5.2940	stress-induced protein sti1, putative	436.508		Tb927.1.3030	KREL2	411.205
Tb927.10.270	60S ribosomal protein L32, putative	435.251		Tb927.11.8970	ribose 5-phosphate isomerase, putative	410.048
Tb927.11.11590	Eukaryotic translation initiation factor 3 subunit E	431.637		Tb927.11.7685	ribosomal protein S10p/S20	409.745
Tb11.v5.0508	hypothetical protein, conserved	431.242		Tb927.11.2930	membrane-associated protein, putative	408.511
Tb927.10.3990	DHH1	427.295		Tb927.11.1370	Dithiol glutaredoxin 1	406.228
Tb927.1.2400	alpha tubulin	426.003		Tb927.6.4460	S-adenosylmethionine decarboxylase	406.19
Tb927.2.2670	histone H4 variant	424.152		Tb927.4.2070	antigenic protein, putative	404.396
Tb11.v5.0498	lysosomal alpha-mannosidase precursor, putative	424.025		Tb927.11.2690	Succinyl-CoA:3-ketoacid coenzyme A transferase, mitochondrial	403.957
Tb927.5.810	zinc finger CCCH domain containing protein 11	422.858		Tb927.1.2360	alpha tubulin	403.712
Tb927.8.6000	fatty acid desaturase, putative	421.485		Tb927.11.16280	60S ribosomal protein L8, putative	402.588
Tb927.2.2520	Mitochondrial outer membrane protein porin 2	420.249		Tb927.11.15860	L-Lysine transport protein, putative	400.107
Tb927.5.3800	glutamine hydrolysing (not ammonia-dependent) carbomoyl phosphate synthase, putative	419.829		Tb927.2.450	retrotransposon hot spot protein 4 (RHS4), putative	399.123
Tb927.7.3550	cytoskeleton associated protein, putative	418.969		Tb927.11.16270	TFIIH basal transcription factor complex helicase XPB subunit, putative	398.778
Tb927.2.5160	Chaperone protein DnaJ 2	418.857		Tb927.7.2660	zinc finger protein family member, putative	398.214
Tb927.11.6680	amino acid permease/transporter, putative	415.416		Tb927.10.2560	mitochondrial malate dehydrogenase	396.305
Tb927.10.12260	cytosolic nonspecific dipeptidase, putative	414.702		Tb927.10.15760	hypothetical protein, conserved	394.789
Tb927.9.10310	mitochondrial carrier protein 11	412.377		Tb927.10.3370	60S acidic ribosomal protein P2, putative	392.757
Tb927.9.5890	solanesyl-diphosphate synthase, putative	412.13		Tb927.8.3150	T-complex protein 1, gamma subunit, putative	390.997
Tb927.1.220	retrotransposon hot spot protein 1 (RHS1), putative	412.006		Tb927.9.14000	60S ribosomal protein L12, putative	390.936
Tb927.8.6060	2-amino-3-ketobutyrate coenzyme A ligase	411.558		Tb927.3.4360	40S ribosomal protein S15A, putative	388.772
Tb927.11.1980	zinc finger protein family member, putative	410.343		Tb927.9.10230	Co-chaperone protein P23	387.432
Tb11.v5.0214	retrotransposon hot spot (RHS) protein, putative	409.094		Tb927.9.5770	tryparedoxin peroxidase	385.897
Tb927.8.1600	lysyl-tRNA synthetase, putative	408.533		Tb927.11.760	protein phosphatase 2C, putative	385.762
Tb927.1.2880	pteridine transporter, putative	408.307		Tb927.1.2340	alpha tubulin	382.275
Tb927.9.5040	cAMP-specific phosphodiesterase	406.535		Tb927.11.18680	dynein light chain LC8, putative	381.956
Tb927.8.2520	acetyl-CoA synthetase, putative	405.681		Tb927.11.16130	nucleoside diphosphate kinase	381.418
Tb927.6.3650	ADP-ribosylation factor-like protein 3C, putative	401.663		Tb927.1.4310	Flagellum attachment zone protein 2	381.309
Tb927.7.5970	protein associated with differentiation 5, putative	401.312		Tb927.5.820	hypothetical protein, conserved	380.413
Tb927.6.2170	co-chaperone GrpE, putative	400.234		Tb927.11.14080	cyclin 2	380.078
Tb927.11.13250	eukaryotic translation initiation factor 2 gamma, putative	399.917		Tb927.5.800	casein kinase I, isoform 2	378.958
Tb927.11.13190	elongation factor 1 gamma, putative	399.675		Tb927.9.13785	kinetoplastid membrane protein 11-5	377.696
Tb927.10.8020	prolyl endopeptidase	398.154		Tb927.10.2360	hypothetical protein	374.63
Tb927.11.440	conserved protein	396.516		Tb927.11.4450	ALBA-Domain Protein	374.164
Tb927.9.9860	170 kDa glucose-regulated protein, putative	395.989		Tb927.8.1990	peroxidoxin	372.059
Tb927.3.2230	succinyl-CoA synthetase alpha subunit, putative	395.458		Tb11.1420	hypothetical protein	370.238
Tb927.11.15450	Basal body protein	395.343		Tb927.1.2380	alpha tubulin	369.297
Tb927.10.3970	hypothetical protein, conserved	395.035		Tb927.11.6450	Serine incorporator (Serinc), putative	368.324
Tb927.9.9260	hypothetical protein, conserved	393.063		Tb927.9.15170	60S ribosomal protein L5, putative	368.259
Tb11.0880	chrXI additional, unordered contigs	391.805		Tb927.11.13030	calmodulin	368.227
Tb927.10.3210	delta-1-pyrroline-5-carboxylate dehydrogenase, putative	391.232		Tb927.9.2470	nucleolar protein	367.972
Tb11.v5.0784	receptor-type adenylate cyclase GRESAG 4, putative	391.214		Tb927.11.2610	hypothetical protein, conserved	366.989
Tb927.10.15760	hypothetical protein, conserved	391.209		Tb927.7.4520	Thioredoxin-like, putative	365.351
Tb927.11.13090	elongation factor 1 gamma, putative	390.75		Tb927.9.4680	Eukaryotic initiation factor 4A-1	364.694
Tb927.3.5520	26S proteasome regulatory non-ATPase subunit	389.404		Tb11.v5.0670	retrotransposon hot spot (RHS) protein, putative	363.72
Tb927.10.15700	hypothetical protein, conserved	387.882		Tb927.11.4700	prostaglandin f synthase	362.959
Tb927.11.2930	membrane-associated protein, putative	386.988		Tb11.v5.0265	Thioredoxin-like, putative	361.221
Tb927.6.1480	hypothetical protein, conserved	386.513		Tb927.2.2160	paraflagellar rod component, putative	360.862
Tb927.1.190	retrotransposon hot spot protein (RHS, pseudogene), putative	385.861		Tb11.v5.0243	40S ribosomal protein S18, putative	360.259
Tb927.9.12650	ubiquitin-activating enzyme E1, putative	385.155		Tb927.2.100	retrotransposon hot spot protein 1 (RHS1), putative	358.995
Tb927.11.13500	par1	384.537		Tb927.6.4500	conserved repeat domain containing protein, putative	356.714
Tb11.1420	hypothetical protein	384.151		Tb927.6.1460	cyclin 3	355.976
Tb927.11.4450	ALBA-Domain Protein	384.112		Tb927.10.15310	hypothetical protein, conserved	353.406
Tb927.11.3570	metallo-peptidase, Clan MA(E) Family M1	382.751		Tb927.9.11050	4E-interacting protein, putative	352.321
Tb11.v5.0243	40S ribosomal protein S18, putative	380.647		Tb927.8.6033	ribosomal protein L41, putative	351.753
Tb927.11.9610	eukaryotic translation initiation factor 3 subunit i	380.403		Tb927.1.3850	Sec61beta family, putative	351
Tb927.7.3690	hypothetical protein	380.183		Tb927.10.4160	predicted zinc finger protein	350.463
Tb927.11.680	ribosomal protein L21E (60S), putative	379.982		Tb11.v5.0468	alpha tubulin, putative	349.796
Tb927.1.2100	Calpain-like protein 1.1	379.705		Tb927.10.14790	metallo-peptidase, Clan MG, Family M24	349.438
Tb927.10.13360	Elongation factor Tu, mitochondrial	378.931		Tb927.11.11690	Vacuolar proton pump subunit B, putative	348.943
Tb927.11.4460	ALBA-Domain Protein	378.071		Tb927.8.5070	hypothetical protein, conserved	347.762
Tb927.1.240	retrotransposon hot spot protein (RHS, pseudogene), putative	377.963		Tb927.10.220	60S ribosomal protein L37a, putative	346.24
Tb927.6.3740	heat shock 70 kDa protein, mitochondrial precursor, putative	377.566		Tb927.10.4140	Protein of unknown function (DUF1242), putative	345.368
Tb927.11.11680	2-oxoglutarate dehydrogenase E2 component, putative	377.447		Tb927.7.6770	Acyl CoA binding protein, putative	345.275
Tb927.9.8880	actin B	375.267		Tb927.11.440	conserved protein	341.244
Tb927.2.3780	translation initiation factor IF-2, putative	374.492		Tb927.7.4060	cysteine peptidase, Clan CA, family C2, putative	341.233
Tb927.9.5690	60S acidic ribosomal protein, putative	374.485		Tb927.11.16575	hypothetical protein	341.004
Tb927.4.2740	p25-alpha, putative	373.96		Tb11.v5.0326	retrotransposon hot spot (RHS) protein, putative	339.756
Tb927.10.12890	bifunctional aminoacyl-tRNA synthetase, putative	373.744		Tb927.11.11480	Trichohyalin, putative	339.466
Tb927.1.180	retrotransposon hot spot protein 1 (RHS1), putative	372.773		Tb927.11.16260	SPRY domain/HECT-domain (ubiquitin-transferase), putative	338.749
Tb927.9.7590	60S ribosomal protein L11, putative	371.341		Tb927.1.180	retrotransposon hot spot protein 1 (RHS1), putative	338.166
Tb927.6.4000	small glutamine-rich tetratricopeptide repeat protein, putative	371.231		Tb927.11.13050	calmodulin	336.625
Tb927.10.5330	40S ribosomal protein S18, putative	371.052		Tb927.4.3590	translation elongation factor 1-beta, putative	336.23
Tb927.11.13020	calmodulin	370.826		Tb927.10.9880	60S ribosomal protein L18, putative	335.413
Tb927.5.1820	60S acidic ribosomal protein, putative	369.89		Tb927.4.2030	DNA/RNA-binding protein Alba 4	334.79
Tb927.8.2030	Posterior and Ventral Edge protein 1	369.133		Tb927.10.9780	ATP-dependent DEAD/H RNA helicase, putative	334.33
Tb927.6.4990	mitochondrial ATP synthase delta chain	369.13		Tb927.6.2170	co-chaperone GrpE, putative	333.607
Tb927.7.1310	hypothetical protein, conserved	368.392		Tb927.1.220	retrotransposon hot spot protein 1 (RHS1), putative	332.579
Tb927.11.17000	AIR9-like protein	367.758		Tb927.6.2330	RGG protein	330.187
Tb927.8.900	splicing factor TSR1	366.288		Tb927.8.2520	acetyl-CoA synthetase, putative	329.563
Tb927.4.100	retrotransposon hot spot protein 1 (RHS1), interrupted	365.295		Tb927.10.11770	succinate dehydrogenase cytochrome B subunit	328.95
Tb927.11.16270	TFIIH basal transcription factor complex helicase XPB subunit, putative	364.773		Tb927.11.10025	60S ribosomal protein L29, putative	327.556
Tb927.3.1110	Putative intraflagellar transport protein A1	363.362		Tb927.10.520	Mitochondrial ATP synthase subunit, putative	327.274
Tb927.1.2210	nucleosome assembly protein (NAP), putative	362.373		Tb927.10.3380	60S acidic ribosomal protein P2, putative	326.992
Tb927.11.5840	Protein translation factor SUI1 homolog, putative	361.863		Tb927.6.5130	60S acidic ribosomal protein P2, putative	326.818
Tb11.v5.0520	acetyltransferase, putative	361.656		Tb927.11.715	dynein light chain LC8, putative	326.372
Tb927.11.14840	chromosomal passenger complex 2	361.489		Tb927.8.5790	hypothetical protein	326.235
Tb927.10.5010	Elongation factor G1, mitochondrial, putative	360.594		Tb927.4.3430	Mitochondrial import inner membrane translocase subunit TIM12	325.535
Tb927.8.770	SUMO-interacting motif-containing protein	359.888		Tb927.4.1870	Serine/threonine-protein phosphatase 2A catalytic subunit, putative	325.273
Tb927.6.3150	Hydin	359.811		Tb927.8.4190	hypothetical protein, conserved	324.628
Tb927.11.15100	Tb5.20	358.958		Tb927.4.4380	Pyrophosphate-energized vacuolar membrane proton pump 1	324.586
Tb11.v5.0732	hexokinase, putative	358.772		Tb927.8.910	hypothetical protein, conserved	324.511
Tb927.6.4010	Translation machinery associated TMA7, putative	358.091		Tb927.9.9210	60S ribosomal protein L37, putative	323.594
Tb927.7.5940	Protein Associated with Differentiation	357.753		Tb927.11.2370	mRNA export factor MEX67	323.301
Tb927.10.2970	Inhibitor of F1-ATPase	356.626		Tb11.v5.0741	hypothetical protein, conserved	322.133
Tb927.4.2310	asparaginyl-tRNA synthetase, putative	354.895		Tb927.3.2960	inosine-adenosine-guanosine-nucleosidehydrolase	321.209
Tb11.v5.0522	hypothetical protein, conserved	353.389		Tb927.11.6130	SKP1-like protein	320.176
Tb927.10.8190	T-complex protein 1, theta subunit, putative	353.229		Tb927.9.8000	ubiquitin-protein ligase, putative	320.085
Tb11.v5.0489	retrotransposon hot spot (RHS) protein, putative	353.17		Tb927.8.7440	lipase, putative	319.647
Tb927.9.13920	kinetoplastid membrane protein 11-1	352.834		Tb927.4.4370	hypothetical protein	319.646
Tb927.10.13670	serine/threonine protein phosphatase 5	352.704		Tb927.5.860	Selenoprotein T, putative	318.27
Tb927.1.2490	histone H3, putative	351.342		Tb927.5.3090	Mitochondrial ATP synthase subunit, putative	317.972
Tb927.9.15110	60S ribosomal protein L5, putative	350.385		Tb927.4.3570	translation elongation factor 1-beta, putative	316.87
Tb927.6.950	cysteinyl-tRNA synthetase, putative	348.911		Tb927.11.16200	cytoskeleton-associated protein 17	316.23
Tb11.0390	chrXI additional, unordered contigs	348.876		Tb927.9.2891	Domain of unknown function (DUF5075), putative	315.717
Tb927.8.5600	transaldolase, putative	347.853		Tb927.11.14250	T-complex protein 1, epsilon subunit, putative	312.963
Tb927.6.1020	cysteine peptidase, Clan CA, family C1, Cathepsin L-like	347.843		Tb927.6.3180	hypothetical protein, conserved	312.551
Tb927.10.1390	Hypoxanthine-guanine-xanthine phosphoribosyltransferase	347.454		Tb927.1.2400	alpha tubulin	311.41
Tb11.v5.0326	retrotransposon hot spot (RHS) protein, putative	347.139		Tb927.10.5900	hypothetical protein, conserved	310.978
Tb927.10.1500	methionyl-tRNA synthetase, putative	343.58		Tb927.10.15350	histone H3 variant V	310.272
Tb11.v5.0556	protein kinase, putative	342.914		Tb11.v5.0556	protein kinase, putative	310.117
Tb927.9.8000	ubiquitin-protein ligase, putative	340.144		Tb927.8.1600	lysyl-tRNA synthetase, putative	310.02
Tb927.9.7830	tRNA import complex component, putative	338.912		Tb927.9.13860	kinetoplastid membrane protein 11-2	309.65
Tb927.7.2700	NADH-cytochrome b5 reductase, putative	338.324		Tb11.v5.0152	ribosomal RNA processing protein 4, putative	307.236
Tb927.11.9720	40S ribosomal protein S27, putative	338.091		Tb927.10.5330	40S ribosomal protein S18, putative	306.537
Tb927.3.3200	Domain of unknown function (DUF4586), putative	337.725		Tb927.4.4620	cytochrome oxidase subunit VIII	306.04
Tb927.7.1320	10 kDa heat shock protein, putative	337.41		Tb11.v5.0153	BarP protein, putative	305.919
Tb927.11.15370	Importin subunit beta-4, putative	337.391		Tb927.6.2270	AdoMet dependent proline di-methyltransferase, putative	305.755
Tb927.9.13990	RNA-binding protein, putative	337.263		Tb11.0845	dynein light chain LC8, putative	305.635
Tb927.2.2510	Mitochondrial outer membrane protein porin 1	335.627		Tb927.1.2100	Calpain-like protein 1.1	303.696
Tb927.10.3380	60S acidic ribosomal protein P2, putative	334.969		Tb927.11.3000	60S ribosomal protein L37, putative	303.321
Tb927.10.5610	40S ribosomal protein S9, putative	334.698		Tb927.3.4850	enoyl-CoA hydratase, mitochondrial precursor, putative	303.24
Tb927.10.3370	60S acidic ribosomal protein P2, putative	334.577		Tb927.5.1820	60S acidic ribosomal protein, putative	303.002
Tb927.11.1450	2-oxoglutarate dehydrogenase E1 component, putative	333.436		Tb927.8.1890	cytochrome c1, heme protein, mitochondrial, putative	302.376
Tb11.v5.0741	hypothetical protein, conserved	332.862		Tb927.7.3940	mitochondrial carrier protein	300.724
Tb927.10.10250	EP2 procyclin	332.305		Tb927.10.12710	heat shock protein 110, putative	300.3
Tb927.9.10100	SET domain-containing protein, putative	331.842		Tb11.1810b	retrotransposon hot spot protein (RHS, pseudogene), putative	300.12
Tb927.11.2500	Metallocarboxypeptidase 1	331.706		Tb927.9.10570	predicted zinc finger protein	299.634
Tb927.9.5150	ribosomal protein S6, putative	330.809		Tb927.8.900	splicing factor TSR1	299.626
Tb927.11.14780	phosphomannose isomerase	330.496		Tb927.4.2530	hypothetical protein, conserved	298.559
Tb927.9.7110	GRAM domain containing protein, putative	330.124		Tb11.v5.0732	hexokinase, putative	298.262
Tb927.11.5440	NADP-dependent malic enzyme, cytosolic	330.106		Tb927.4.360	1,2-Dihydroxy-3-keto-5-methylthiopentene dioxygenase, putative	298.256
Tb927.9.11110	U5 snRNA-associated splicing factor	329.602		Tb927.10.1450	Centrin arm-associated protein 1	296.725
Tb11.v5.0594	retrotransposon hot spot (RHS) protein, putative	329.564		Tb927.11.5830	YL1 nuclear protein, putative	296.506
Tb927.9.9290	polyadenylate-binding protein 1	329.15		Tb927.9.12290	Peroxin 19	295.775
Tb927.11.12210	Domain of unknown function (DUF4586), putative	328.993		Tb927.3.3780	tryparedoxin 1a, putative	295.083
Tb927.10.14830	Mitochondrial ADP/ATP carrier protein 5b	328.645		Tb927.3.2600	ATP-dependent DEAD/H RNA helicase, putative	294.895
Tb927.11.750	DNA repair protein, putative	328.253		Tb927.8.6110	3-hydroxy-3-methylglutaryl-CoA synthase, putative	294.471
Tb927.11.3730	leucyl-tRNA synthetase, putative	327.862		Tb927.7.250	zinc finger protein family member, putative	293.659
Tb927.11.14120	phenylalanyl-tRNA synthetase alpha chain, putative	327.689		Tb927.7.7460	hypothetical protein, conserved	293.031
Tb11.v5.0740	hypothetical protein, conserved	326.695		Tb927.7.7090	hypothetical protein, conserved	290.938
Tb927.2.4370	trypanothione synthetase	326.24		Tb927.9.13795	kinetoplastid membrane protein 11-4	290.655
Tb927.10.14000	aconitase	325.389		Tb927.9.13920	kinetoplastid membrane protein 11-1	290.635
Tb927.10.8720	CCR4-NOT transcription complex subunit 10, putative	325		Tb927.9.10400	hypothetical protein, conserved	290.557
Tb927.10.2550	malate dehydrogenase-related	324.771		Tb927.11.10560	eukaryotic translation initiation factor 4 gamma 4	288.78
Tb927.5.1060	mitochondrial processing peptidase, beta subunit, putative	324.723		Tb927.7.4690	hypothetical protein	287.854
Tb927.11.5820	Inhibitor of apoptosis-promoting Bax1, putative	324.607		Tb927.6.2110	40S ribosomal protein S30, putative	287.812
Tb927.5.2140	regulator of nonsense transcripts 1	324.602		Tb927.10.9200	Nuclease-related domain containing protein, putative	287.549
Tb927.9.13860	kinetoplastid membrane protein 11-2	323.752		Tb927.10.10260	EP1 procyclin	286.817
Tb927.2.560	retrotransposon hot spot protein 4 (RHS4), putative	322.182		Tb927.11.9400	hypothetical protein, conserved	285.658
Tb11.v5.1060	40S ribosomal protein S18, putative	322.122		Tb927.6.1020	cysteine peptidase, Clan CA, family C1, Cathepsin L-like	285.445
Tb927.6.1470	hypothetical protein, conserved	322.021		Tb927.4.4050	glycosomal transporter (GAT1)	283.872
Tb927.11.8160	dynein heavy chain, putative	321.322		Tb927.11.15910	iron superoxide dismutase	283.828
Tb927.2.470	retrotransposon hot spot protein 4 (RHS4), putative	321.126		Tb927.8.3250	dynein heavy chain, putative	282.826
Tb927.11.12850	oligopeptidase b	320.164		Tb927.6.3750	heat shock 70 kDa protein, mitochondrial precursor, putative	282.739
Tb927.11.9980	2-oxoglutarate dehydrogenase E1 component, putative	319.63		Tb927.5.1120	Phage tail fibre repeat, putative	282.545
Tb927.11.13030	calmodulin	319.334		Tb927.11.13020	calmodulin	282.286
Tb927.11.13280	Guide RNA binding protein 25	316.754		Tb927.11.1110	calpain, putative	282.204
Tb927.7.6810	EF-hand domain pair, putative	316.577		Tb927.4.100	retrotransposon hot spot protein 1 (RHS1), interrupted	282.06
Tb927.10.5030	ubiquitin/ribosomal protein S27a, putative	314.724		Tb927.10.13780	Glycogen synthase kinase 3 short	281.723
Tb927.8.4220	hypothetical protein, conserved	314.652		Tb927.4.1000	hypothetical protein, conserved	281.221
Tb927.11.13050	calmodulin	314.039		Tb927.6.4990	mitochondrial ATP synthase delta chain	281.026
Tb927.10.14820	Mitochondrial ADP/ATP carrier protein 5c	312.781		Tb927.3.1110	Putative intraflagellar transport protein A1	280.31
Tb927.11.1990	arginyl-tRNA synthetase, putative	312.288		Tb11.v5.0652	protein kinase, putative	279.447
Tb927.4.1630	ribosomal RNA processing protein 6	312.201		Tb927.11.1020	ribokinase, putative	279.302
Tb927.2.1810	chromatin-remodeling complex atpase chain iswi	312.032		Tb927.6.4140	paraflagellar rod component, putative	278.145
Tb927.6.700	alanyl-tRNA synthetase, putative	311.916		Tb927.11.13090	elongation factor 1 gamma, putative	277.112
Tb927.9.13795	kinetoplastid membrane protein 11-4	311.491		Tb927.4.870	dynein heavy chain, putative	275.385
Tb11.v5.0265	Thioredoxin-like, putative	310.531		Tb927.3.960	protein transport protein Sec61 gamma subunit, putative	275.314
Tb927.4.1330	DNA topoisomerase IB, large subunit	310.356		Tb927.11.11680	2-oxoglutarate dehydrogenase E2 component, putative	274.924
Tb927.11.11690	Vacuolar proton pump subunit B, putative	309.869		Tb927.8.7590	receptor-type adenylate cyclase GRESAG 4, putative	274.914
Tb927.8.2640	ubiquitin-activating enzyme E1, putative	309.327		Tb927.11.1450	2-oxoglutarate dehydrogenase E1 component, putative	274.611
Tb927.11.5520	triosephosphate isomerase	309.313		Tb927.2.540	DNA-directed RNA polymerase, pseudogene, putative	273.904
Tb927.4.4550	Purine-Responsive Element Binding Protein 1	308.728		Tb927.10.10370	hypothetical protein, conserved	273.8
Tb927.4.3840	nucleolar protein, putative	306.73		Tb927.8.7260	kinetoplast-associated protein, putative	272.678
Tb927.11.8970	ribose 5-phosphate isomerase, putative	305.975		Tb927.10.7860	hypothetical protein, conserved	272.592
Tb927.6.3180	hypothetical protein, conserved	305.924		Tb927.8.5280	mitochondrial ribosomal protein s34	271.873
Tb927.10.9780	ATP-dependent DEAD/H RNA helicase, putative	305.589		Tb11.v5.0182	60S ribosomal protein L19, putative	271.518
Tb927.6.4150	hypothetical protein, conserved	305.023		Tb927.8.6660	paraflagellar rod component, putative	271.49
Tb927.10.2890	enolase	304.634		Tb927.11.15090	hypothetical protein, conserved	270.821
Tb927.10.13280	hypothetical protein, conserved	304.472		Tb927.7.5000	60S ribosomal protein L19, putative	270.483
Tb927.11.11480	Trichohyalin, putative	304.417		Tb927.8.870	CAMK/CAMKL family protein kinase, putative	270.231
Tb11.v5.0497	SUMO-interacting motif-containing protein	304.074		Tb927.9.14480	dynein-associated protein, putative	269.123
Tb927.5.1050	hypothetical protein	303.906		Tb927.9.6290	arginine kinase	268.288
Tb927.10.4160	predicted zinc finger protein	303.792		Tb11.v5.0181	60S ribosomal protein L19, putative	268.265
Tb927.7.4520	Thioredoxin-like, putative	303.612		Tb927.2.4210	Phosphoenolpyruvate carboxykinase [ATP], glycosomal	268.123
Tb927.11.10060	Biotin--acetyl-CoA-carboxylase ligase, putative	303.317		Tb927.9.6090	PTP1-interacting protein, 39 kDa	268.039
Tb927.9.10440	DNA polymerase epsilon catalytic subunit, putative	303.207		Tb927.11.13250	eukaryotic translation initiation factor 2 gamma, putative	267.976
Tb927.10.13630	glucosidase, putative	303.168		Tb927.10.10000	hypothetical protein, conserved	267.246
Tb927.3.3780	tryparedoxin 1a, putative	303.166		Tb927.6.3650	ADP-ribosylation factor-like protein 3C, putative	266.187
Tb927.3.2180	Mitochondrial ATP synthase subunit, putative	302.91		Tb927.9.9290	polyadenylate-binding protein 1	264.969
Tb11.v5.0650	enolase, putative	301.816		Tb927.2.4850	Phosducin, putative	264.766
Tb927.9.4200	fatty acyl CoA synthetase 2	301.45		Tb927.6.430	receptor-type adenylate cyclase GRESAG 4, putative	264.237
Tb927.3.5180	ADF/Cofilin	300.706		Tb927.8.1590	ubiquitin-protein ligase, putative	264.168
Tb927.2.380	retrotransposon hot spot protein 2 (RHS2), putative	299.285		Tb927.9.13820	kinetoplastid membrane protein 11-3	263.989
Tb927.8.890	Ras-related protein Rab1A	299.254		Tb11.v5.1060	40S ribosomal protein S18, putative	263.91
Tb927.2.4850	Phosducin, putative	299.096		Tb927.3.2475	hypothetical protein	263.086
Tb927.5.1720	hypothetical protein, conserved	298.25		Tb927.10.7500	fibrillarin	262.833
Tb927.6.4590	glutamyl-tRNA synthetase, putative	297.901		Tb927.8.7860	receptor-type adenylate cyclase GRESAG 4, putative	262.665
Tb927.10.4750	hypothetical protein, conserved	297.686		Tb927.7.1860	hypothetical protein, conserved	262.408
Tb927.1.2260	small myristoylated protein 1-2	297.337		Tb927.6.4300	glyceraldehyde 3-phosphate dehydrogenase, glycosomal	261.75
Tb927.9.8410	chaperone protein DnaJ, putative	296.662		Tb927.6.4130	succinate dehydrogenase subunit 3	261.137
Tb927.10.12840	mitochondrial carrier protein	295.629		Tb927.10.3020	hypothetical protein, conserved	260.926
Tb927.3.3580	heat shock protein 90, putative	295.078		Tb927.6.4480	valyl-tRNA synthetase, putative	260.607
Tb927.9.1520	hypothetical protein, conserved	294.723		Tb927.9.5150	ribosomal protein S6, putative	259.841
Tb927.11.10030	60S ribosomal protein L29, putative	294.314		Tb11.1810	retrotransposon hot spot (RHS) protein, (pseudogene), putative	258.391
Tb927.7.6850	trans-sialidase	294.285		Tb927.4.430	proteasome beta 7 subunit	258.338
Tb927.4.4620	cytochrome oxidase subunit VIII	294.005		Tb927.7.1470	Mitochondrial ATP synthase subunit c-3	257.643
Tb927.10.14840	Mitochondrial ADP/ATP carrier protein 5a	293.784		Tb927.11.1090	calpain-like protein, putative	257.35
Tb927.9.4750	hypothetical protein	293.702		Tb927.3.3200	Domain of unknown function (DUF4586), putative	257.244
Tb927.3.2600	ATP-dependent DEAD/H RNA helicase, putative	293.416		Tb927.9.5040	cAMP-specific phosphodiesterase	256.906
Tb927.9.4190	fatty acyl CoA syntetase 1	293.366		Tb927.11.14090	Double RNA binding domain protein 18	256.61
Tb927.10.4140	Protein of unknown function (DUF1242), putative	293.31		Tb927.11.665	hypothetical protein	256.311
Tb927.8.3250	dynein heavy chain, putative	293.178		Tb927.7.1300	protein disulfide isomerase, putative	255.969
Tb927.9.12170	leucine-rich repeat protein (LRRP), putative	293.11		Tb927.7.1340	10 kDa heat shock protein, putative	255.579
Tb927.8.6660	paraflagellar rod component, putative	292.587		Tb927.7.5020	60S ribosomal protein L19, putative	253.847
Tb927.3.2490	hypothetical protein, conserved	292.584		Tb927.7.1260	hypothetical protein, conserved	253.785
Tb927.8.3020	hypothetical protein, conserved	292.444		Tb927.8.710	RNA-binding protein, putative	253.777
Tb927.11.9080	Nucleolar protein 136	292.327		Tb927.9.9260	hypothetical protein, conserved	253.64
Tb927.3.3270	ATP-dependent 6-phosphofructokinase, glycosomal	292.069		Tb927.9.9860	170 kDa glucose-regulated protein, putative	252.96
Tb927.11.2245	hypothetical protein	291.664		Tb927.9.12570	glycerol kinase, glycosomal	252.752
Tb927.5.1810	lysosomal/endosomal membrane protein p67	291.23		Tb927.8.2540	3-ketoacyl-CoA thiolase	252.695
Tb927.6.720	40S ribosomal protein L14, putative	290.546		Tb927.8.2770	inositol 1,4,5-trisphosphate receptor	251.553
Tb927.10.13800	hypothetical protein, conserved	290.477		Tb927.11.16150	tubulin binding cofactor A, putative	250.739
Tb927.11.2660	Golgi reassembly stacking protein (GRASP homologue), putative	290.038		Tb927.8.1770	hypothetical protein, conserved	249.873
Tb927.10.5760	adenylate kinase, putative	289.638		Tb927.3.2650	Cytochrome c oxidase assembly protein Cox17, putative	249.744
Tb927.9.11600	glycosomal membrane protein	289.252		Tb927.6.5010	hypothetical protein, conserved	248.374
Tb927.10.1060	T-complex protein 1, delta subunit, putative	288.488		Tb927.8.6036	ribosomal protein L41, putative	247.74
Tb927.11.16970	protein phosphatase 4, putative	288.41		Tb927.7.6090	eukaryotic translation initiation factor 3 subunit a	247.217
Tb927.11.10150	Enoyl-CoA hydratase/isomerase family, putative	288.228		Tb11.v5.1035	heat shock protein 70 (hsp70), putative	247.206
Tb927.11.1890	Serine-threonine kinase receptor-associated protein, putative	288.116		Tb927.10.6370	60S ribosomal proteins L37, putative	246.385
Tb927.7.6770	Acyl CoA binding protein, putative	288.027		Tb927.8.730	nucleolar RNA-binding protein, putative	245.986
Tb927.2.4210	Phosphoenolpyruvate carboxykinase [ATP], glycosomal	287.814		Tb927.10.12700	pyruvate dehydrogenase E1 alpha subunit, putative	245.226
Tb927.11.2360	phenylalanyl-tRNA synthetase (beta subunit), putative	286.659		Tb927.6.3150	Hydin	244.896
Tb927.8.710	RNA-binding protein, putative	286.229		Tb927.10.310	pumillio/PUF RNA binding protein 3	244.199
Tb927.11.3980	metallo-peptidase, Clan ME, Family M16	285.818		Tb927.1.2310	hypothetical protein	243.987
Tb927.5.3830	dihydroorotate dehydrogenase (fumarate)	285.807		Tb927.11.3705	DNA-directed RNA polymerases I, II, and III subunit RPABC5, putative	243.832
Tb927.8.1510	ATP-dependent RNA helicase DBP2B, putative	285.783		Tb927.11.9610	eukaryotic translation initiation factor 3 subunit i	243.18
Tb927.6.2700	small nuclear ribonucleoprotein Sm-E	285.744		Tb927.9.6130	calmodulin, putative	242.983
Tb927.10.9830	Mitochondrial ATP synthase subunit, putative	285.662		Tb927.7.3410	centrin-4	242.528
Tb927.7.1300	protein disulfide isomerase, putative	285.603		Tb927.5.2930	Mitochondrial ATP synthase subunit, putative	242.392
Tb927.7.210	Proline dehydrogenase, mitochondrial	285.535		Tb927.5.760	Cell cycle sequence binding phosphoprotein, putative	242.261
Tb927.11.9920	polyubiquitin, putative	284.765		Tb927.1.4100	cytochrome oxidase subunit IV	241.911
Tb927.6.2180	Mitochondrial SSU ribosomal protein, putative	284.762		Tb927.11.12210	Domain of unknown function (DUF4586), putative	241.646
Tb927.10.1630	atp-binding cassette sub-family e member 1	284.757		Tb11.v5.0680	hypothetical protein, conserved	241.35
Tb927.8.540	N-terminal region of Chorein, a TM vesicle-mediated sorter, putative	284.611		Tb927.5.4270	ATP-dependent DEAD/H RNA helicase, putative	241.165
Tb927.11.13040	calmodulin	284.511		Tb927.11.14590	G5-interacting protein	240.425
Tb927.11.2300	eukaryotic peptide chain release factor subunit 1, putative	284.251		Tb927.9.12170	leucine-rich repeat protein (LRRP), putative	240.41
Tb927.5.3510	structural maintenance of chromosome 3 , putative	283.819		Tb927.10.11300	paraflagellar rod component, putative	240.366
Tb927.11.2370	mRNA export factor MEX67	283.77		Tb927.9.6100	PTP1-interacting protein, 39 kDa	239.98
Tb927.10.10900	heat shock protein, putative	283.542		Tb927.11.15370	Importin subunit beta-4, putative	239.445
Tb927.10.10910	heat shock protein, putative	283.457		Tb927.11.13350	hypothetical protein, conserved	239.389
Tb927.10.9910	PSP1 C-terminal conserved region, putative	282.983		Tb927.8.4590	hypothetical protein, conserved	239.233
Tb927.10.4130	NADH-ubiquinone oxidoreductase B13 subunit	282.792		Tb927.9.13070	Heat shock factor binding 1 domain-containing protein	239.232
Tb927.4.3570	translation elongation factor 1-beta, putative	282.51		Tb927.10.5860	hypothetical protein, conserved	238.463
Tb927.9.5190	proliferating cell nuclear antigen	281.503		Tb927.6.700	alanyl-tRNA synthetase, putative	238.372
Tb927.11.16730	dihydrolipoyl dehydrogenase	281.301		Tb927.11.2235	hypothetical protein	237.848
Tb11.v5.0537	polyubiquitin, putative	281.133		Tb927.2.420	DNA-directed RNA polymerase, pseudogene, putative	237.404
Tb927.5.3230	hypothetical protein, conserved	280.832		Tb11.v5.0214	retrotransposon hot spot (RHS) protein, putative	237.199
Tb927.4.1340	Cleavage and polyadenylation specificity factor subunit	280.653		Tb927.8.2000	cyclophilin, putative	236.51
Tb927.11.11500	cyclin dependent kinase-binding protein, putative	279.873		Tb927.11.8160	dynein heavy chain, putative	236.207
Tb927.4.4050	glycosomal transporter (GAT1)	279.762		Tb927.11.780	hypothetical protein, conserved	236.202
Tb927.4.3590	translation elongation factor 1-beta, putative	278.793		Tb927.11.12950	ras-like small GTPase, putative	235.688
Tb927.10.14780	Canertinib-binding protein kinase 1	278.75		Tb927.2.1200	DNA-directed RNA polymerase III subunit 2, pseudogene, putative	235.568
Tb927.9.6160	hypothetical protein, conserved	278.644		Tb11.v5.0537	polyubiquitin, putative	235.397
Tb927.11.1560	1,2-Dihydroxy-3-keto-5-methylthiopentene dioxygenase, putative	278.3		Tb927.3.2230	succinyl-CoA synthetase alpha subunit, putative	235.302
Tb927.11.14680	phosphatidylinositol 3-related kinase, putative	278.037		Tb927.10.11030	Archaic translocase of outer membrane 11 kDa subunit	234.682
Tb927.8.7120	squalene synthase, putative	277.876		Tb927.5.1810	lysosomal/endosomal membrane protein p67	234.584
Tb927.4.2530	hypothetical protein, conserved	277.802		Tb927.3.1030	RNA-binding protein	234.02
Tb927.10.1420	metallo-peptidase, Clan MG, Family M24	277.676		Tb927.7.6360	histone H2A variant Z	233.513
Tb927.1.860	transmembrane protein, putative	277.66		Tb927.7.6810	EF-hand domain pair, putative	233.466
Tb927.1.2410	beta tubulin, pseudogene	277.656		Tb927.9.3640	LSU ribosomal protein, mitochondrial, putative	233.447
Tb11.v5.0414	ATP-dependent DEAD/H RNA helicase, putative	276.235		Tb927.11.6320	MRB1-associated protein	232.899
Tb11.v5.0670	retrotransposon hot spot (RHS) protein, putative	275.504		Tb927.10.9250	adenylyl cyclase-associated protein, putative	232.824
Tb927.4.3740	flagellar attachment zone protein 1	275.431		Tb927.5.640	trans-sialidase, putative	232.811
Tb927.11.7350	Histone H2B variant V	275.303		Tb927.3.2900	eukaryotic translation initiation factor 2 subunit alpha	232.752
Tb927.11.4700	prostaglandin f synthase	274.933		Tb927.8.540	N-terminal region of Chorein, a TM vesicle-mediated sorter, putative	232.667
Tb927.7.230	40S ribosomal protein S33, putative	274.731		Tb927.10.2270	vacuolar protein sorting-associated protein 35, putative	232.207
Tb927.2.460	DNA-directed RNA polymerase, pseudogene, putative	274.638		Tb927.8.6990	hypothetical protein, conserved	231.962
Tb927.11.10760	kinesin-D	274.493		Tb927.9.9660	Mitochondrial import receptor subunit ATOM40	231.573
Tb927.10.5670	N-acetyltransferase subunit Nat1, putative	274.478		Tb927.2.5250	tubulin-tyrosine ligase, putative	231.255
Tb927.11.16260	SPRY domain/HECT-domain (ubiquitin-transferase), putative	274.346		Tb927.10.15700	hypothetical protein, conserved	231.084
Tb927.11.3030	phosphoribosylpyrophosphate synthetase, putative	274.331		Tb927.11.8165	hypothetical protein	230.005
Tb927.6.4970	serine/arginine-rich protein specific kinase SRPK, putative	273.784		Tb927.7.3120	small nuclear ribonucleoprotein SmD1	229.427
Tb927.10.10940	heat shock protein, putative	273.653		Tb927.7.6960	ubiquitin-conjugating enzyme E2, putative	228.282
Tb11.v5.0671	protein kinase A catalytic subunit, putative	273.061		Tb11.v5.0498	lysosomal alpha-mannosidase precursor, putative	227.826
Tb927.7.4180	Fatty acid elongase	272.815		Tb927.7.570	prefoldin, putative	227.738
Tb927.3.4760	dynamin-1-like protein	272.282		Tb11.v5.0342	chaperone protein DnaJ, putative	227.462
Tb927.11.16480	enoyl-CoA hydratase/isomerase family protein, putative	271.389		Tb11.v5.0522	hypothetical protein, conserved	226.649
Tb11.v5.0543	Heat shock protein 83, putative	270.404		Tb11.v5.0713	Retrotransposon hot spot protein 6 (RHS6), putative	225.903
Tb927.10.13780	Glycogen synthase kinase 3 short	269.376		Tb927.10.11060	hypothetical protein, conserved	224.412
Tb927.10.10890	heat shock protein, putative	269.327		Tb927.5.3800	glutamine hydrolysing (not ammonia-dependent) carbomoyl phosphate synthase, putative	224.273
Tb927.7.570	prefoldin, putative	269.231		Tb927.3.3270	ATP-dependent 6-phosphofructokinase, glycosomal	224.019
Tb927.10.14140	pyruvate kinase 1	269.043		Tb927.9.8880	actin B	224.016
Tb927.11.715	dynein light chain LC8, putative	268.429		Tb927.5.2260	conserved protein	223.996
Tb927.10.7180	cysteine-rich, acidic integral membrane protein precursor	266.683		Tb927.7.5260	Cytochrome c oxidase biogenesis protein Cmc1 like, putative	223.694
Tb927.11.11460	Mitochondrial import receptor subunit ATOM69	266.336		Tb927.8.4780	Flagellar Member 3	223.198
Tb927.3.2470	Pumilio homology domain family member 8	266.193		Tb927.11.3240	T-complex protein 1, zeta subunit, putative	222.825
Tb927.8.8300	amino acid transporter, putative	265.542		Tb11.v5.0341	Protein of unknown function (DUF3592), putative	222.78
Tb927.7.7440	hypothetical protein, conserved	264.673		Tb927.9.15190	ribosomal protein L15, putative	222.467
Tb927.8.1870	Golgi/lysosome glycoprotein 1	263.493		Tb927.3.4000	clathrin coat assembly protein ap19, putative	222.285
Tb927.10.170	pseudouridine synthase, Cbf5p	263.432		Tb927.11.6590	metallo-peptidase, Clan MF, Family M17	222.136
Tb927.9.8510	hypothetical protein, conserved	263.25		Tb927.11.11330	heat shock protein 70	222.091
Tb927.6.4510	hypothetical protein, conserved	262.933		Tb927.9.2075	Flagellum attachment zone protein 44	221.795
Tb11.v5.0366	hypothetical protein, conserved	262.818		Tb927.2.4830	TFIIF-stimulated CTD phosphatase, putative	221.482
Tb927.10.13830	Presequence translocase-associated motor 27	262.629		Tb927.11.16730	dihydrolipoyl dehydrogenase	221.298
Tb927.9.9660	Mitochondrial import receptor subunit ATOM40	262.292		Tb927.4.4990	ubiquinol-cytochrome c reductase, putative	221.291
Tb927.3.720	zinc finger protein 3	262.005		Tb927.3.5550	intraflagellar transport protein 27	220.9
Tb927.8.1500	hypothetical protein, conserved	262.004		Tb927.3.3740	Zinc-finger double-stranded RNA-binding, putative	220.789
Tb927.10.10960	heat shock protein, putative	261.819		Tb927.1.240	retrotransposon hot spot protein (RHS, pseudogene), putative	220.742
Tb927.11.14300	Dynein intermediate chain, axonemal	261.049		Tb927.8.760	nucleolar RNA-binding protein	220.038
Tb927.11.13180	Present in the outer mitochondrial membrane proteome 10	260.966		Tb927.9.12160	hypothetical protein, conserved	219.753
Tb927.11.9400	hypothetical protein, conserved	260.941		Tb927.11.2360	phenylalanyl-tRNA synthetase (beta subunit), putative	219.537
Tb927.10.4900	TPR-repeat-containing chaperone protein DNAJ, putative	260.901		Tb927.10.11760	pumilio/PUF RNA binding protein 6	219.382
Tb11.01.1680.v5	polyubiquitin, putative	260.732		Tb927.9.3370	thioredoxin	218.971
Tb927.7.920	Inner arm dynein 5-1	260.337		Tb927.8.3680	kinetoplastid kinetochore protein 4	218.69
Tb927.4.4040	hypothetical protein, conserved	260.257		Tb927.2.4230	NUP-1 protein, putative	218.259
Tb927.6.2420	p22 protein precursor	260.237		Tb11.v5.0435	adenylosuccinate synthetase, putative	217.195
Tb927.10.12810	cholinephosphate cytidylyltransferase A, putative	260.226		Tb927.1.3560	Centrosomal protein of 164 kDa, putative	216.968
Tb927.11.13730	ornithine decarboxylase	259.791		Tb927.10.3840	60S ribosomal protein L18a, putative	216.539
Tb927.8.6990	hypothetical protein, conserved	259.406		Tb927.2.980	retrotransposon hot spot protein 5 (RHS5), degenerate	216.15
Tb927.7.5930	Protein Associated with Differentiation 1	259.021		Tb927.7.7040	methylthioadenosine phosphorylase, putative	216.017
Tb927.10.180	ATP synthase F1 subunit gamma protein, putative	259.004		Tb927.2.3610	Mitochondrial ATP synthase subunit, putative	215.539
Tb927.3.3460	succinate dehydrogenase flavoprotein subunit, putative	258.956		Tb927.7.7440	hypothetical protein, conserved	215.085
Tb927.8.2770	inositol 1,4,5-trisphosphate receptor	258.662		Tb927.6.2700	small nuclear ribonucleoprotein Sm-E	213.976
Tb927.5.1830	lysosomal/endosomal membrane protein p67	258.216		Tb927.4.370	hypothetical protein, conserved	213.883
Tb927.9.10010	chaperone protein DnaJ, putative	258.158		Tb927.4.4910	3,2-trans-enoyl-CoA isomerase, mitochondrial precursor, putative	213.77
Tb927.5.3170	ribose-phosphate pyrophosphokinase, putative	258.14		Tb927.5.3210	small ubiquitin-related modifier	212.696
Tb927.9.2075	Flagellum attachment zone protein 44	257.902		Tb11.v5.0819	kinesin, putative	212.227
Tb927.11.14090	Double RNA binding domain protein 18	257.812		Tb927.7.3420	peptidyl-prolyl cis-trans isomerase, putative	211.91
Tb927.10.5900	hypothetical protein, conserved	257.589		Tb927.8.4280	nuclear transport factor 2, putative	211.384
Tb927.10.10920	heat shock protein, putative	257.557		Tb927.10.4560	elongation factor 2	211.32
Tb927.11.8090	protein phosphatase 1, putative	257.329		Tb927.9.15010	NADH dehydrogenase (ubiquinone) 1 beta subcomplex subunit, putative	211.136
Tb927.6.4370	eukaryotic translation initiation factor 3 subunit d	256.972		Tb927.8.4175	hypothetical protein	211.122
Tb927.7.640	hypothetical protein, conserved	256.921		Tb11.v5.0349	DNA-directed RNA polymerase II subunit 2, putative	210.958
Tb927.6.430	receptor-type adenylate cyclase GRESAG 4, putative	256.725		Tb927.9.5730	nucleosome assembly protein-like protein	210.2
Tb927.9.14370	60S ribosomal protein L26, putative	256.639		Tb927.11.16820	hypothetical protein, conserved	210.153
Tb927.4.5010	calreticulin, putative	256.34		Tb927.10.9025	hypothetical protein	210.019
Tb927.5.640	trans-sialidase, putative	255.756		Tb927.4.5010	calreticulin, putative	210.018
Tb927.11.890	hypothetical protein, conserved	255.411		Tb927.10.14030	hypothetical protein, conserved	209.924
Tb927.2.540	DNA-directed RNA polymerase, pseudogene, putative	255.149		Tb927.9.7110	GRAM domain containing protein, putative	209.885
Tb927.1.1930	phosphatidylinositol 3-kinase, putative	254.958		Tb927.5.1660	pyruvate dehydrogenase phosphatase, putative	209.645
Tb927.7.1470	Mitochondrial ATP synthase subunit c-3	254.61		Tb927.7.6050	receptor-type adenylate cyclase GRESAG 4, putative	209.533
Tb927.11.1260	copper-transporting ATPase-like protein, putative	253.856		Tb927.11.10340	Serine/threonine-protein phosphatase PGAM5, mitochondrial, putative	209.501
Tb927.4.2030	DNA/RNA-binding protein Alba 4	253.641		Tb11.v5.0520	acetyltransferase, putative	209.411
Tb927.8.7590	receptor-type adenylate cyclase GRESAG 4, putative	253.545		Tb927.1.880	Midasin, putative	209.371
Tb927.7.6970	paraflagellar rod protein, putative	253.005		Tb927.11.16400	kinetoplast-associated protein 3, putative	209.17
Tb927.11.9910	Domain of unknown function (DUF3846)/TPR repeat, putative	253.002		Tb927.6.690	hypothetical protein, conserved	208.749
Tb927.11.630	RNA polymerase I second largest subunit	253		Tb927.10.7840	hypothetical protein, conserved	208.685
Tb927.10.5810	The ARF-like 2 binding protein BART, putative	252.705		Tb927.8.2560	spliceosomal U5 snRNP-specific protein, putative	208.326
Tb927.2.4830	TFIIF-stimulated CTD phosphatase, putative	252.546		Tb927.4.4360	monoglyceride lipase, putative	208.31
Tb927.2.1210	retrotransposon hot spot protein 4 (RHS4), putative	252.433		Tb927.4.2210	hypothetical protein, conserved	208.275
Tb927.11.14880	Paraflagellar Rod Proteome Component 9, putative	251.713		Tb927.3.4450	hypothetical protein, conserved	208.092
Tb927.2.4720	dolichyl-P-Man:GDP-Man7GlcNAc2-PP-dolichyl alpha-1,6-mannosyltransferase, putative	251.614		Tb927.2.3090	hypothetical protein, conserved	207.922
Tb927.10.280	cytochrome oxidase subunit VI	251.46		Tb927.11.15950	amino acid transporter, putative	207.531
Tb927.1.3030	KREL2	251.345		Tb927.6.1470	hypothetical protein, conserved	207.332
Tb927.10.9570	paraflagellar rod component, putative	250.335		Tb11.v5.0148	hypothetical protein, conserved	207.317
Tb927.7.5210	Putative Phosphatase/Protein of unknown function DUF89, putative	250.059		Tb927.3.770	Mitochondrial SSU ribosomal protein, putative	207
Tb927.6.5080	Protein of unknown function (DUF3808), putative	249.758		Tb927.11.9580	hypothetical protein, conserved	206.885
Tb927.3.5370	hypothetical protein, conserved	249.466		Tb927.5.1720	hypothetical protein, conserved	206.857
Tb927.8.7980	Pyrophosphate-energized vacuolar membrane proton pump 2, putative	249.164		Tb11.v5.0681	hypothetical protein, conserved	206.506
Tb927.8.1960	CCR4-NOT transcription complex subunit 11	249.092		Tb927.9.5900	glutamate dehydrogenase	206.373
Tb11.0845	dynein light chain LC8, putative	248.964		Tb927.5.2320	Mak10 subunit, NatC N(alpha)-terminal acetyltransferase, putative	206.063
Tb11.v5.0655	trypanosome RHS family, putative	248.82		Tb927.4.2310	asparaginyl-tRNA synthetase, putative	206.011
Tb927.10.14600	40S ribosomal protein S2, putative	248.691		Tb927.6.520	EP3-2 procyclin	205.905
Tb927.10.4280	ubiquinol-cytochrome c reductase complex 14 kda protein	248.437		Tb927.8.3090	Cardiolipin-dependent protein 16kDa	205.864
Tb927.8.4820	eukaryotic translation initiation factor 4 gamma 3	248.061		Tb927.9.5650	E2-like ubiquitin-conjugation enzyme, putative	205.85
Tb927.11.8050	Sas10/Utp3/C1D family/Sas10 C-terminal domain containing protein, putative	247.924		Tb927.11.10330	regulator of chromosome condensation 1-like protein	205.796
Tb927.8.1980	Beta propeller protein 1	247.779		Tb927.11.1710	guide RNA-binding protein of 21 kDa	205.579
Tb927.11.13710	hypothetical protein, conserved	247.045		Tb927.6.4570	hypothetical protein, conserved	205.217
Tb927.9.15170	60S ribosomal protein L5, putative	246.621		Tb927.6.3590	hypothetical protein, conserved	205.066
Tb927.8.6230	hypothetical protein, conserved	246.3		Tb11.v5.0544	methionyl-tRNA formyltransferase, putative	204.942
Tb927.11.11320	hypothetical protein, conserved	245.996		Tb927.7.6855	hypothetical protein	204.638
Tb927.5.1150	RNA helicase Prp43	245.976		Tb927.7.920	Inner arm dynein 5-1	204.4
Tb927.10.9025	hypothetical protein	245.899		Tb927.11.7705	ribosomal protein S11, putative	204.333
Tb927.2.3800	guide RNA associated protein 1	244.949		Tb927.11.13940	ubiquitin-conjugating enzyme E2, putative	204.116
Tb927.1.420	retrotransposon hot spot protein 5 (RHS5), putative	244.601		Tb927.11.1570	hypothetical protein, conserved	203.872
Tb927.6.3090	microtubule associated protein xmap215	244.41		Tb927.4.3840	nucleolar protein, putative	203.678
Tb927.11.1070	glycosomal transporter (GAT3), putative	244.258		Tb927.1.4300	chaperone protein DnaJ, putative	202.935
Tb927.11.6790	Nucleolar protein 89	244.151		Tb927.7.2330	Protein of unknown function (DUF1663), putative	202.929
Tb927.4.4370	hypothetical protein	243.491		Tb927.10.10250	EP2 procyclin	202.81
Tb927.1.2850	pteridine transporter, putative	243.387		Tb927.11.11590	Eukaryotic translation initiation factor 3 subunit E	202.402
Tb927.7.240	40S ribosomal protein S33, putative	243.378		Tb927.9.6160	hypothetical protein, conserved	202.069
Tb927.7.6360	histone H2A variant Z	243.07		Tb927.9.4190	fatty acyl CoA syntetase 1	200.952
Tb927.8.6030	60S ribosomal protein L12, putative	242.774		Tb927.4.3450	Mitochondrial ATP synthase subunit, putative	200.873
Tb927.9.1530	hypothetical protein, conserved	242.771		Tb927.8.3820	Stress granule protein	200.416
Tb927.10.10950	heat shock protein, putative	242.663		Tb927.9.11540	hypothetical protein, conserved	200.149
Tb927.4.800	target of rapamycin kinase 3, putative	242.576		Tb927.3.4840	ubiquitin carboxyl-terminal hydrolase, putative	200.101
Tb927.10.11150	hypothetical protein, conserved	242.495		Tb927.7.6970	paraflagellar rod protein, putative	200.017
Tb927.10.11300	paraflagellar rod component, putative	242.393		Tb927.10.8930	paraflagellar rod component, putative	199.948
Tb927.11.10720	hypothetical protein, conserved	242.107		Tb05.5K5.30	serine/threonine protein phosphatase, putative	199.42
Tb927.9.5320	nucleolar RNA binding protein, putative	241.774		Tb11.v5.0783	methionine aminopeptidase 2, putative	199.135
Tb927.4.4350	emp24/gp25L/p24 family/GOLD, putative	241.369		Tb927.4.4480	hypothetical protein, conserved	199.074
Tb927.5.1210	short-chain dehydrogenase, putative	240.529		Tb927.7.4180	Fatty acid elongase	199.058
Tb927.1.880	Midasin, putative	240.477		Tb927.9.1520	hypothetical protein, conserved	199.023
Tb927.11.14920	hypothetical protein, conserved	240.235		Tb927.11.10800	Domain of unknown function (DUF4496), putative	198.931
Tb927.11.9730	60S ribosomal protein L34, putative	240.176		Tb927.10.3200	U2 splicing auxiliary factor, putative	198.844
Tb927.7.610	mitochondrial DNA ligase homolog, LIG k-alpha	240.091		Tb927.6.2740	pyridoxal kinase	198.686
Tb927.6.4780	DNA ligase I, putative	240.05		Tb927.6.2180	Mitochondrial SSU ribosomal protein, putative	198.593
Tb927.2.1200	DNA-directed RNA polymerase III subunit 2, pseudogene, putative	239.874		Tb927.9.3400	endo-beta-N-acetylglucosaminidase, putative	198.473
Tb927.7.3330	Flagellar attachment zone protein 10	239.543		Tb927.10.8190	T-complex protein 1, theta subunit, putative	198.329
Tb927.7.6260	TPR repeat, putative	238.878		Tb927.8.5880	eukaryotic translation initiation factor 1A, putative	198.291
Tb927.11.5970	phosphoinositide-specific phospholipase C	238.775		Tb927.2.6050	beta prime COP protein	197.97
Tb927.3.5550	intraflagellar transport protein 27	238.089		Tb927.8.1230	hypothetical protein, conserved	197.758
Tb927.8.7410	calreticulin, putative	237.476		Tb927.8.2730	hypothetical protein, conserved	197.711
Tb927.3.5620	Facilitates chromatin transcription complex subunit spt16	236.947		Tb927.5.3050	poly(adp-ribose) polymerase	197.445
Tb927.6.2100	40S ribosomal protein S30, putative	236.872		Tb927.9.4130	hypothetical protein, conserved	197.3
Tb927.9.5650	E2-like ubiquitin-conjugation enzyme, putative	236.851		Tb927.7.1310	hypothetical protein, conserved	196.978
Tb927.8.2310	(H+)-ATPase G subunit, putative	236.791		Tb927.11.17015	Cytochrome c oxidase assembly factor 6 homolog, putative	196.901
Tb927.8.4870	Component of motile flagella 6	236.425		Tb927.11.13240	RNA polymerase subunit, putative	196.809
Tb927.10.14710	40S ribosomal protein S2, putative	236.34		Tb927.11.7030	Rad51, putative	196.461
Tb927.5.1470	NADH-cytochrome b5 reductase, putative	236.004		Tb927.7.3520	Mitochondrial pyruvate carrier 2	195.756
Tb927.7.2360	N-acetyltransferase, putative	235.719		Tb927.10.16080	hypothetical protein, conserved	195.514
Tb927.8.590	carnitine O-palmitoyltransferase, putative	235.709		Tb927.11.3380	Ran-binding protein 1, putative	195.263
Tb927.4.2080	Coiled-coil and C2 domain-containing protein	235.301		Tb927.8.4220	hypothetical protein, conserved	194.991
Tb927.11.3705	DNA-directed RNA polymerases I, II, and III subunit RPABC5, putative	235.279		Tb927.11.12410	kinetoplastid kinetochore protein 10	194.822
Tb927.10.7230	Flagellar Member 1	235.266		Tb927.11.15180	hypothetical protein, conserved	194.218
Tb927.10.14030	hypothetical protein, conserved	235.244		Tb927.6.4100	hypothetical protein, conserved	194.179
Tb927.9.14160	rieske iron-sulfur protein, mitochondrial precursor	235.217		Tb927.9.8510	hypothetical protein, conserved	193.984
Tb11.v5.0565	mitochondrial intermediate peptidase, putative	235.067		Tb927.5.1060	mitochondrial processing peptidase, beta subunit, putative	193.944
Tb927.11.1430	Component of motile flagella 2	235.03		Tb927.10.9150	hypothetical protein, conserved	193.752
Tb927.5.3350	iron superoxide dismutase A, mitochondrial	234.901		Tb927.11.11500	cyclin dependent kinase-binding protein, putative	193.726
Tb927.7.1290	Protein of unknown function (DUF2012), putative	234.699		Tb927.3.5520	26S proteasome regulatory non-ATPase subunit	193.723
Tb927.11.5450	malic enzyme	234.529		Tb927.4.3620	serine threonine-protein phosphatase PP1, putative	193.704
Tb927.10.8930	paraflagellar rod component, putative	234.358		Tb927.10.5010	Elongation factor G1, mitochondrial, putative	193.696
Tb927.8.2370	dicer-like protein	234.272		Tb927.11.1130	calpain-like cysteine peptidase, putative	193.499
Tb927.11.190	elongation factor, putative	234.253		Tb927.6.5060	hypothetical protein, conserved	193.363
Tb927.9.13070	Heat shock factor binding 1 domain-containing protein	234.083		Tb927.5.1990	hypothetical protein	193.362
Tb927.6.3500	endosomal trafficking protein RME-8, putative	233.621		Tb927.10.9370	hypothetical protein, conserved	193.178
Tb927.3.4360	40S ribosomal protein S15A, putative	233.423		Tb927.5.580	prefoldin subunit, putative	192.631
Tb11.v5.0680	hypothetical protein, conserved	232.956		Tb927.10.6400	chaperonin HSP60, mitochondrial precursor	192.581
Tb927.8.5790	hypothetical protein	232.934		Tb927.11.15450	Basal body protein	192.571
Tb927.9.2891	Domain of unknown function (DUF5075), putative	232.785		Tb927.10.2810	hypothetical protein, conserved	192.536
Tb927.2.3610	Mitochondrial ATP synthase subunit, putative	232.716		Tb927.6.4670	MORN repeat-containing protein 1	192.065
Tb927.8.1770	hypothetical protein, conserved	232.707		Tb927.4.2010	acyl-CoA binding protein, putative	192.051
Tb927.3.3740	Zinc-finger double-stranded RNA-binding, putative	232.641		Tb927.6.5150	hypothetical protein, conserved	191.946
Tb927.6.3950	hypothetical protein, conserved	232.63		Tb927.11.13500	par1	191.94
Tb927.6.3670	paraflagellar rod component, putative	231.988		Tb927.9.4755	hypothetical protein	191.737
Tb927.8.1550	paraflagellar rod component, putative	231.879		Tb927.1.2120	Calpain-like protein CALP1.3	191.212
Tb927.8.6640	Fatty acyl-CoA reductase, putative	231.843		Tb927.10.10880	ATP-binding cassette sub-family F member 1, putative	190.151
Tb927.3.3410	aspartyl aminopeptidase, putative	231.659		Tb927.9.11270	t- complex protein 1 (eta subunit), putative	189.962
Tb927.6.3590	hypothetical protein, conserved	231.359		Tb927.4.4350	emp24/gp25L/p24 family/GOLD, putative	189.84
Tb927.11.15090	hypothetical protein, conserved	231.252		Tb927.11.7510	luminal binding protein 1 (BiP), putative	189.466
Tb927.6.4480	valyl-tRNA synthetase, putative	231.234		Tb927.3.3100	peptidyl-prolyl cis-trans isomerase NIMA-interacting 4, putative	189.284
Tb927.9.3400	endo-beta-N-acetylglucosaminidase, putative	231.163		Tb927.10.15150	DNA-directed RNA polymerase III subunit C11, putative	189.273
Tb927.9.12730	chaperone protein DnaJ, putative	231.126		Tb927.7.7500	thymine-7-hydroxylase, putative	189.196
Tb927.11.15020	iron superoxide dismutase	231.062		Tb927.11.11220	dynein heavy chain, putative	189.065
Tb927.10.2900	importin beta-1 subunit, putative	230.86		Tb927.11.11490	2,3-bisphosphoglycerate-independent phosphoglycerate mutase-like protein, putative	188.871
Tb927.9.12290	Peroxin 19	230.674		Tb927.3.3450	ADP-ribosylation factor-like protein 3, putative	188.849
Tb05.5K5.70	nucleolar RNA helicase II, putative	230.56		Tb927.11.4950	hypothetical protein, conserved	188.825
Tb927.11.5830	YL1 nuclear protein, putative	230.46		Tb927.2.4700	succinate dehydrogenase subunit	188.584
Tb927.9.13580	hypothetical protein, conserved	230.414		Tb927.1.560	WD domain, G-beta repeat, putative	188.555
Tb927.11.8210	RAD50 DNA repair-like protein	230.095		Tb927.5.3350	iron superoxide dismutase A, mitochondrial	188.274
Tb927.5.2430	membrane transporter protein, putative	230.024		Tb927.10.2900	importin beta-1 subunit, putative	188.105
Tb927.7.4120	hypothetical protein, conserved	229.957		Tb927.10.11330	EF-hand domain pair, putative	187.957
Tb927.3.5350	hypothetical protein, conserved	229.945		Tb927.1.60	RNA polymerase (pseudogene), putative	187.794
Tb927.7.4150	hypothetical protein, conserved	229.655		Tb927.8.7120	squalene synthase, putative	187.707
Tb927.10.9440	NADH dehydrogenase	229.636		Tb927.10.5050	mitochondrial ATP synthase epsilon chain	187.53
Tb927.11.13350	hypothetical protein, conserved	229.204		Tb927.10.12730	hypothetical protein	187.373
Tb927.11.16510	hypothetical protein, conserved	229.1		Tb927.8.6580	Succinate dehydrogenase [ubiquinone] flavoprotein subunit, mitochondrial	187.363
Tb927.6.5150	hypothetical protein, conserved	229.097		Tb927.4.1540	NAD dependent epimerase/dehydratase family, putative	187.046
Tb11.v5.0404	hypothetical protein, conserved	228.948		Tb927.11.12420	kinetoplastid kinetochore protein 19	186.662
Tb927.10.7610	NADH-ubiquinone oxidoreductase complex I subunit, putative	228.708		Tb927.8.4820	eukaryotic translation initiation factor 4 gamma 3	186.575
Tb927.10.12370	gamma-glutamylcysteine synthetase	228.644		Tb927.10.2490	glucose-6-phosphate 1-dehydrogenase	186.535
Tb927.5.3090	Mitochondrial ATP synthase subunit, putative	228.556		Tb927.8.3460	Ring finger domain containing protein, putative	186.491
Tb11.v5.0152	ribosomal RNA processing protein 4, putative	227.748		Tb927.9.2110	hypothetical protein, conserved	186.177
Tb927.10.13000	cAMP phosphodiesterase A, putative	227.454		Tb927.10.180	ATP synthase F1 subunit gamma protein, putative	185.547
Tb927.11.780	hypothetical protein, conserved	227.375		Tb927.10.14830	Mitochondrial ADP/ATP carrier protein 5b	185.134
Tb927.7.2170	Nucleolar protein 168	227.345		Tb927.11.11010	hypothetical protein, conserved	185.096
Tb927.10.7570	dihydrolipoamide acetyltransferase E2 subunit, putative	226.93		Tb927.7.6900	Sister chromatid cohesion protein 1	184.414
Tb927.3.2650	Cytochrome c oxidase assembly protein Cox17, putative	226.881		Tb927.8.6170	transketolase, putative	184.319
Tb927.2.5270	dynein heavy chain, putative	226.666		Tb927.10.12590	hypothetical protein, conserved	184.278
Tb927.10.6630	ATP-dependent RNA helicase DBP2A, putative	226.483		Tb927.11.11320	hypothetical protein, conserved	183.921
Tb927.10.7500	fibrillarin	226.37		Tb927.9.4200	fatty acyl CoA synthetase 2	183.76
Tb927.7.2550	proteasome regulatory ATPase subunit 5	226.326		Tb927.11.12960	hypothetical protein, conserved	183.674
Tb927.10.4640	eukaryotic translation initiation factor 3 subunit l	226.143		Tb927.11.16970	protein phosphatase 4, putative	183.55
Tb927.4.1930	eukaryotic translation initiation factor 3 subunit g	226.095		Tb927.7.5100	hypothetical protein, conserved	183.373
Tb927.11.11080	Nucleoporin NUP149	226.035		Tb927.11.8090	protein phosphatase 1, putative	183.038
Tb927.3.1410	cytochrome oxidase subunit VII	225.786		Tb927.5.1830	lysosomal/endosomal membrane protein p67	182.47
Tb927.8.7580	RING-variant domain containing protein, putative	225.718		Tb927.11.2240	hypothetical protein, conserved	182.137
Tb927.4.430	proteasome beta 7 subunit	225.617		Tb927.10.12000	iron-sulfur cluster assembly protein, putative	181.954
Tb927.9.3780	Mitochondrial pyruvate carrier 1	225.512		Tb927.11.16480	enoyl-CoA hydratase/isomerase family protein, putative	181.948
Tb927.10.13040	procyclic-enriched flagellar receptor adenylate cyclase 4	225.226		Tb927.3.1730	hypothetical protein, conserved	181.94
Tb927.11.15550	NADH-cytochrome b5 reductase, putative	225.082		Tb927.10.12030	hypothetical protein, conserved	181.26
Tb927.7.5100	hypothetical protein, conserved	225.044		Tb927.9.5320	nucleolar RNA binding protein, putative	181.21
Tb927.2.280	retrotransposon hot spot protein 2 (RHS2), putative	224.798		Tb927.7.6440	vesicle transport v-SNARE protein, putative	180.998
Tb927.5.2150	hypothetical protein, conserved	224.72		Tb927.6.4780	DNA ligase I, putative	180.965
Tb927.8.7690	amino acid transporter (pseudogene), putative	224.267		Tb927.7.970	60S ribosomal export protein NMD3	180.842
Tb927.9.13820	kinetoplastid membrane protein 11-3	224.18		Tb927.11.3980	metallo-peptidase, Clan ME, Family M16	180.722
Tb927.8.1780	STE/STE7 protein kinase, putative	223.908		Tb927.11.13190	elongation factor 1 gamma, putative	180.426
Tb927.10.10970	heat shock protein, putative	223.64		Tb927.8.4000	ABC1 family, putative	180.22
Tb927.11.18700	hypothetical protein, conserved	223.489		Tb927.4.5190	hypothetical protein, conserved	180.064
Tb927.6.4280	glyceraldehyde 3-phosphate dehydrogenase, glycosomal	223.351		Tb927.11.7560	Component of motile flagella 15	180.063
Tb927.10.4170	hypothetical protein, conserved	223.103		Tb927.1.190	retrotransposon hot spot protein (RHS, pseudogene), putative	180.049
Tb927.5.2320	Mak10 subunit, NatC N(alpha)-terminal acetyltransferase, putative	222.791		Tb927.8.1960	CCR4-NOT transcription complex subunit 11	179.827
Tb927.9.1940	hypothetical protein, conserved	222.665		Tb927.9.13460	Spt4/RpoE2 zinc finger, putative	179.742
Tb927.7.3980	tc40 antigen-like	222.628		Tb927.11.2650	heat shock protein 84, putative	179.543
Tb927.11.2510	NUC173 domain containing protein, putative	222.464		Tb927.1.3050	tRNA (Uracil-5-)-methyltransferase, putative	179.489
Tb927.11.13570	hypothetical protein, conserved	222.421		Tb11.v5.0655	trypanosome RHS family, putative	179.336
Tb927.8.4050	FLA1-binding protein	222.195		Tb927.11.2245	hypothetical protein	179.322
Tb927.10.1450	Centrin arm-associated protein 1	222.057		Tb927.10.7230	Flagellar Member 1	178.955
Tb927.11.6320	MRB1-associated protein	221.582		Tb927.8.595	hypothetical protein	178.94
Tb927.7.3620	tyrosyl-tRNA synthetase	221.488		Tb927.8.2150	hypothetical protein, conserved	178.924
Tb927.7.1780	Adenine phosphoribosyltransferase, putative	221.478		Tb927.11.5140	ubiquitin carboxyl-terminal hydrolase, putative	178.75
Tb927.10.1590	ribosomal protein L36, putative	221.229		Tb927.3.3750	paraflagellar rod component, putative	178.499
Tb927.11.13520	hypothetical protein, conserved	220.916		Tb927.6.1030	cysteine peptidase, Clan CA, family C1, Cathepsin L-like	178.285
Tb927.5.2960	phosphoribosylpyrophosphate synthetase, putative	220.694		Tb927.2.2090	SUMO-interacting motif-containing protein	178.285
Tb927.10.7110	Myo-inositol 1-phosphate synthase	220.671		Tb11.v5.0659	Eukaryotic translation initiation factor 4 gamma 3, putative	177.91
Tb927.11.12240	cysteine peptidase, Clan CA, family C19, putative	220.508		Tb927.9.12650	ubiquitin-activating enzyme E1, putative	177.618
Tb927.11.1690	Emopamil binding protein, putative	220.372		Tb927.10.10240	procyclin-associated gene 1 (PAG1) protein	177.402
Tb927.10.2190	Protein of unknown function (DUF667), putative	220.09		Tb927.11.8770	ATP-dependent RNA helicase FAL1, putative	177.279
Tb927.11.14960	pumilio/PUF RNA binding protein 7, putative	219.991		Tb927.11.3570	metallo-peptidase, Clan MA(E) Family M1	177.071
Tb927.7.1110	asparagine synthetase a, putative	219.912		Tb927.11.11750	membrane-bound acid phosphatase, putative	177.059
Tb927.7.7460	hypothetical protein, conserved	219.852		Tb927.3.2470	Pumilio homology domain family member 8	177.033
Tb927.10.10140	paraflagellar rod component, putative	219.6		Tb927.11.5950	hypothetical protein, conserved	176.876
Tb927.3.1030	RNA-binding protein	219.567		Tb927.10.1390	Hypoxanthine-guanine-xanthine phosphoribosyltransferase	176.698
Tb927.10.13710	Activator of Hsp90 ATPase, N-terminal/Activator of Hsp90 ATPase homolog 1-like protein, putative	219.54		Tb927.11.14310	small nuclear ribonucleoprotein Sm-G	176.512
Tb927.6.1870	Eukaryotic translation initiation factor 4E-4	219.304		Tb927.10.9190	isoleucyl-tRNA synthetase, putative	176.347
Tb927.10.2010	hexokinase	219.212		Tb927.2.3910	beta-ketoacyl-ACP synthase	176.334
Tb927.10.7440	ATP-dependent RNA helicase MTR4	219.19		Tb927.2.5270	dynein heavy chain, putative	176.22
Tb927.2.1760	hypothetical protein, conserved	219.144		Tb927.4.120	hypothetical protein	175.717
Tb927.6.740	ATP-dependent DEAH-box RNA helicase, putative	219.086		Tb927.11.13700	Basal body protein	175.701
Tb927.11.1570	hypothetical protein, conserved	219.067		Tb927.9.11230	calmodulin-like protein, putative	175.695
Tb927.10.14010	tubulin cofactor C domain-containing protein RP2	218.904		Tb927.2.1700	Enriched in surface-labeled proteome protein 10	175.574
Tb927.8.980	phosphoacetylglucosamine mutase	218.893		Tb927.7.1290	Protein of unknown function (DUF2012), putative	175.56
Tb927.3.5580	tryptophanyl-tRNA synthetase	218.833		Tb927.7.1910	pyridoxal phosphate containing glycine decarboxylase, putative	175.263
Tb927.3.3030	phosphatidylcholine transfer protein, putative	218.597		Tb927.2.660	expression site-associated gene 4 (ESAG4), degenerate	175.262
Tb927.11.4420	hypothetical protein, conserved	218.301		Tb11.v5.0410	antigenic protein, conserved	175.26
Tb927.9.14080	vesicle-associated membrane protein, putative	218.236		Tb927.2.1210	retrotransposon hot spot protein 4 (RHS4), putative	174.897
Tb927.5.2120	hypothetical protein, conserved	217.64		Tb927.4.5310	Repressor of differentiation kinase 2	174.865
Tb927.2.4230	NUP-1 protein, putative	217.635		Tb927.11.14880	Paraflagellar Rod Proteome Component 9, putative	174.714
Tb927.2.1800	DNA polymerase delta catalytic subunit, putative	217.455		Tb927.11.6250	Mitochondrial ATP synthase subunit, putative	174.659
Tb927.6.1550	Leucine-rich repeat, ribonuclease inhibitor subtype domain-containing protein	217.455		Tb927.10.8710	centrin-3	174.465
Tb927.7.7040	methylthioadenosine phosphorylase, putative	217.215		Tb927.2.470	retrotransposon hot spot protein 4 (RHS4), putative	174.407
Tb927.8.2000	cyclophilin, putative	216.632		Tb927.9.6210	arginine kinase	174.071
Tb927.9.6940	DNA topoisomerase type IB small subunit	216.529		Tb927.3.4080	Pyruvate transporter, putative	174.022
Tb927.11.540	ABC transporter, mitochondrial, putative	215.838		Tb927.10.14210	TFIIH basal transcription factor subunit	173.818
Tb927.11.13700	Basal body protein	215.812		Tb927.1.1740	Microtubule-associated protein futsch, putative	173.809
Tb927.11.3380	Ran-binding protein 1, putative	215.703		Tb927.3.4900	tRNA isopentenyltransferase, putative	173.808
Tb927.11.3490	hypothetical protein, conserved	215.63		Tb927.9.10430	Zinc-binding domain containing protein, putative	173.751
Tb927.5.4320	Pre-mRNA polyadenylation factor FIP1	215.413		Tb927.2.490	DNA-directed RNA polymerase, pseudogene, putative	173.522
Tb927.10.12430	Noc2p family, putative	215.378		Tb927.10.11150	hypothetical protein, conserved	173.508
Tb927.9.11850	structural maintenance of chromosome 1, putative	215.371		Tb927.11.13280	Guide RNA binding protein 25	173.305
Tb927.8.650	cation-transporting ATPase, putative	215.369		Tb927.4.890	small nuclear ribonucleoprotein sm d3	173.254
Tb927.4.4560	hypothetical protein, conserved	215.284		Tb927.11.13180	Present in the outer mitochondrial membrane proteome 10	173.158
Tb11.v5.0792	DNA polymerase theta (helicase domain only), putative	215.156		Tb927.9.12320	cystathione gamma lyase, putative	172.964
Tb927.4.2000	ruvB-like DNA helicase, putative	214.939		Tb927.8.2530	Cytochrome c oxidase copper chaperone, related	172.913
Tb927.3.1800	hypothetical protein, conserved	214.828		Tb927.3.1250	DNA-directed RNA polymerase I subunit RPB10	172.895
Tb927.3.5440	SNF2 DNA repair protein, putative	214.611		Tb927.2.3880	heterogeneous nuclear ribonucleoproteins F/H homologue	172.844
Tb11.v5.0360	aminopeptidase, putative	214.497		Tb927.11.14580	Bifunctional Monophosphate RNA Kinase/RNA guanylyltransferase	172.431
Tb927.10.9370	hypothetical protein, conserved	214.427		Tb927.10.8240	Cytokinesis initiation factor 4	172.372
Tb927.8.7600	amino acid transporter, putative	214.14		Tb927.4.1810	mitochondrial ribosomal protein L33	171.68
Tb927.9.4230	fatty acyl CoA synthetase 4	214.061		Tb927.1.3110	soluble N-ethylmaleimide sensitive factor (NSF) attachment protein, putative	171.543
Tb927.7.1260	hypothetical protein, conserved	214.056		Tb927.11.13040	calmodulin	171.531
Tb927.7.2510	endoplasmatic reticulum retrieval protein, putative	213.403		Tb927.9.2280	hypothetical protein, conserved	171.494
Tb927.8.2530	Cytochrome c oxidase copper chaperone, related	213.311		Tb11.v5.0302	hypothetical protein, conserved	171.339
Tb927.10.11970	glutamine aminotransferase (GlnAT)	212.832		Tb927.9.12930	selenocysteine lyase	171.226
Tb927.8.7860	receptor-type adenylate cyclase GRESAG 4, putative	212.774		Tb927.7.2550	proteasome regulatory ATPase subunit 5	171.114
Tb927.4.1500	RNA editing associated helicase 2	212.764		Tb927.8.6090	ubiquitin-protein ligase, putative	171.045
Tb927.11.10540	hypothetical protein, conserved	212.685		Tb927.11.2430	Cytoplasmic dynein 2 heavy chain (DYNC2H2), putative	171.001
Tb927.11.4750	hypothetical protein	212.605		Tb927.11.3990	hypothetical protein, conserved	170.877
Tb927.11.13290	mitochondrial import inner membrane translocase subunit tim17	212.511		Tb927.10.450	Component of motile flagella 62	170.856
Tb927.7.6855	hypothetical protein	212.499		Tb927.9.11070	E3 SUMO-protein ligase SIZ1	170.658
Tb927.7.1130	trypanothione/tryparedoxin dependent peroxidase 2	212.455		Tb927.3.2490	hypothetical protein, conserved	170.573
Tb927.10.13110	Outer arm dynein light chain 7	212.041		Tb927.7.5490	protein arginine n-methyltransferase 7	170.566
Tb927.11.3120	nucleolar GTP-binding protein 1	211.298		Tb927.8.6000	fatty acid desaturase, putative	170.498
Tb927.8.7100	acetyl-CoA carboxylase	211.05		Tb927.8.3750	nucleolar protein 56	170.466
Tb927.2.300	DNA-directed RNA polymerase, pseudogene, putative	210.48		Tb927.6.3500	endosomal trafficking protein RME-8, putative	170.21
Tb927.4.590	PQQ-like domain/Protein of unknown function (DUF1620), putative	210.316		Tb927.10.9830	Mitochondrial ATP synthase subunit, putative	169.918
Tb927.11.9130	Replication factor A protein 1	210.279		Tb927.1.3310	hypothetical protein, conserved	169.818
Tb927.9.1350	hypothetical protein, conserved	210.21		Tb927.7.5790	protein disulfide isomerase, putative	169.744
Tb927.4.120	hypothetical protein	210.15		Tb927.10.4280	ubiquinol-cytochrome c reductase complex 14 kda protein	169.57
Tb927.11.12400	hypothetical protein, conserved	210.064		Tb927.2.1260	expression site-associated gene 4 (ESAG4), degenerate	169.522
Tb927.11.11490	2,3-bisphosphoglycerate-independent phosphoglycerate mutase-like protein, putative	210.006		Tb927.9.11560	hypothetical protein, conserved	169.479
Tb927.10.6640	transmembrane emp24 domain-containing protein	209.934		Tb927.2.4580	UNC119	169.413
Tb927.5.3050	poly(adp-ribose) polymerase	209.542		Tb927.5.3620	kinetoplastid-specific dual specificity phosphatase, putative	168.908
Tb927.7.930	zinc finger CCCH domain containing protein 17	209.341		Tb11.v5.0594	retrotransposon hot spot (RHS) protein, putative	168.516
Tb927.3.1690	Mitochondrial ATP synthase subunit, putative	209.318		Tb11.0290	chrXI additional, unordered contigs	168.273
Tb927.8.3460	Ring finger domain containing protein, putative	209.198		Tb927.6.3880	hypothetical protein, conserved	168.156
Tb927.7.4690	hypothetical protein	209.112		Tb927.6.750	kinetoplastid-specific phospho-protein phosphatase, putative	168.118
Tb927.7.7400	Basal body protein	209.09		Tb927.11.15020	iron superoxide dismutase	168.052
Tb927.9.13520	Importin 1	208.991		Tb927.5.1520	ATP-dependent protease ATPase subunit HslU1	168.013
Tb927.9.1510	D-ala D-ala ligase C-terminus/SET domain containing protein, putative	208.942		Tb927.8.3020	hypothetical protein, conserved	167.967
Tb927.11.1370	Dithiol glutaredoxin 1	208.853		Tb927.6.2910	RNA pseudouridylate synthase, putative	167.674
Tb927.8.4450	RNA-binding protein, putative	208.782		Tb927.8.1680	kinetoplastid kinetochore protein 12	167.568
Tb927.11.6430	hypothetical protein, conserved	208.774		Tb11.v5.0531	fructose-bisphosphate aldolase, glycosomal, putative	167.556
Tb927.11.4200	mannose-specific lectin, putative	208.571		Tb927.7.3750	TFIIF-stimulated CTD phosphatase, putative	167.521
Tb927.11.3260	mitochondrial DNA polymerase I protein D, putative	208.017		Tb927.8.2550	mitochondrial DNA primase	167.515
Tb927.10.8980	hypothetical protein, conserved	207.892		Tb11.v5.0171	5'-3' exonuclease XRNA, putative	167.437
Tb927.7.6960	ubiquitin-conjugating enzyme E2, putative	207.775		Tb927.11.15150	1-acyl-sn-glycerol-3-phosphate acyltransferase, putative	167.401
Tb927.2.5930	hypothetical protein, conserved	207.549		Tb927.11.14300	Dynein intermediate chain, axonemal	167.261
Tb927.9.13785	kinetoplastid membrane protein 11-5	207.405		Tb927.11.8890	DNA-dependent RNA polymerases, putative	167.227
Tb927.11.8890	DNA-dependent RNA polymerases, putative	207.36		Tb927.5.2530	RNA cytidine acetyltransferase	167.161
Tb927.7.4160	Fatty acid elongase	207.298		Tb927.10.13720	RNA-binding protein 29, putative	167.026
Tb927.8.7440	lipase, putative	207.237		Tb927.6.4950	Protein mago nashi homolog	166.929
Tb927.11.11620	hypothetical protein, conserved	207.144		Tb927.10.12430	Noc2p family, putative	166.551
Tb927.11.11900	Coatomer subunit gamma	207.118		Tb927.7.7420	ATP synthase F1, alpha subunit	166.465
Tb927.10.13720	RNA-binding protein 29, putative	207.027		Tb927.10.6510	chaperonin HSP60, mitochondrial precursor	166.354
Tb11.v5.0839	retrotransposon hot spot (RHS) protein, putative	207.008		Tb927.6.3560	hypothetical protein, conserved	166.343
Tb927.8.7530	3,2-trans-enoyl-CoA isomerase, mitochondrial precursor, putative	206.95		Tb927.10.14000	aconitase	166.271
Tb11.v5.0302	hypothetical protein, conserved	206.909		Tb11.v5.0755	variant surface glycoprotein (VSG), putative	166.195
Tb927.9.5680	inositol/phosphatidylinositol phosphatase, putative	206.617		Tb927.7.5520	peptidyl-tRNA hydrolase, putative	166.195
Tb927.9.14480	dynein-associated protein, putative	206.607		Tb927.8.5580	N-terminal region of Chorein, a TM vesicle-mediated sorter/Integral peroxisomal membrane peroxin, putative	165.948
Tb927.9.7580	hypothetical protein, conserved	206.509		Tb927.4.4510	protein phosphatase 2C, putative	165.782
Tb927.11.2235	hypothetical protein	206.293		Tb927.2.560	retrotransposon hot spot protein 4 (RHS4), putative	165.501
Tb927.11.13940	ubiquitin-conjugating enzyme E2, putative	206.186		Tb927.11.12400	hypothetical protein, conserved	165.445
Tb927.7.2650	Cytoskeleton associated protein 51V	206.185		Tb927.10.4900	TPR-repeat-containing chaperone protein DNAJ, putative	165.409
Tb927.11.1310	NADH-cytochrome b5 reductase, putative	205.948		Tb927.6.4260	hypothetical protein, conserved	165.066
Tb927.10.10930	heat shock protein, putative	205.849		Tb927.8.480	phosphatidic acid phosphatase protein, putative	164.628
Tb927.2.420	DNA-directed RNA polymerase, pseudogene, putative	205.814		Tb927.9.1920	hypothetical protein, conserved	164.61
Tb927.10.2750	deoxyhypusine synthase	205.732		Tb927.6.220	purine nucleoside transporter	164.582
Tb927.5.1520	ATP-dependent protease ATPase subunit HslU1	205.41		Tb927.5.1150	RNA helicase Prp43	164.556
Tb927.9.3170	cytochrome oxidase subunit V	205.14		Tb927.11.3070	ribosome assembly protein RRB1, putative	164.392
Tb927.10.6410	DNA mismatch repair protein MSH6	204.795		Tb927.10.8150	Bromodomain factor 1	164.307
Tb927.11.16110	integrin alpha chain protein, putative	204.736		Tb927.11.10240	ATP-dependent protease subunit HslV	164.283
Tb11.v5.0153	BarP protein, putative	204.248		Tb927.2.480	retrotransposon hot spot protein 2 (RHS2), degenerate	163.883
Tb927.3.960	protein transport protein Sec61 gamma subunit, putative	203.986		Tb927.10.10610	protein tyrosine phosphatase, putative	163.73
Tb927.9.14430	Casein kinase II	203.962		Tb927.8.7530	3,2-trans-enoyl-CoA isomerase, mitochondrial precursor, putative	163.712
Tb927.11.7380	glycerol-3-phosphate dehydrogenase (FAD-dependent), mitochondrial	203.933		Tb927.7.7220	hypothetical protein, conserved	163.649
Tb927.10.7860	hypothetical protein, conserved	203.669		Tb927.7.7330	NADH dehydrogenase (ubiquinone) 1 alpha subcomplex subunit, putative	163.628
Tb927.11.6210	Lanosterol 14-alpha demethylase	203.664		Tb927.11.750	DNA repair protein, putative	163.589
Tb927.6.2090	pdz domain containing protein, putative	203.546		Tb927.9.14140	hypothetical protein, conserved	163.505
Tb927.10.14170	aquaglyceroporin 2	203.503		Tb927.11.6350	AAA ATPase, putative	163.481
Tb927.8.7020	peptidase, putative	203.417		Tb927.8.7710	hypothetical protein, conserved	163.481
Tb11.v5.0577	casein kinase I, putative	203.132		Tb927.10.9440	NADH dehydrogenase	163.45
Tb927.7.5990	protein associated with differentiation 7, putative	203.02		Tb927.9.1380	hypothetical protein, conserved	163.432
Tb927.10.10980	heat shock protein 90, putative	202.968		Tb927.4.1330	DNA topoisomerase IB, large subunit	163.149
Tb927.4.2390	ATP-dependent RNA helicase, putative	202.902		Tb927.8.6060	2-amino-3-ketobutyrate coenzyme A ligase	163.118
Tb11.v5.0553	ubiquitin hydrolase, putative	202.896		Tb927.8.2310	(H+)-ATPase G subunit, putative	162.852
Tb927.11.3070	ribosome assembly protein RRB1, putative	202.826		Tb927.10.12740	Zinc finger CCCH domain-containing protein 35	162.763
Tb927.8.3380	succinate dehydrogenase iron-sulfur subunit	202.665		Tb11.v5.1016	receptor-type adenylate cyclase GRESAG 4 (pseudogene), putative	162.653
Tb927.4.870	dynein heavy chain, putative	202.605		Tb927.7.1120	trypanothione/tryparedoxin dependent peroxidase 1, cytosolic	162.618
Tb927.7.3410	centrin-4	202.568		Tb927.7.210	Proline dehydrogenase, mitochondrial	162.53
Tb927.7.5160	deoxyuridine triphosphatase	202.539		Tb927.9.12140	mitochondrial carrier protein	162.313
Tb927.7.3760	phosphatidylserine synthase, putative	202.496		Tb11.v5.0524	hypothetical protein, conserved	162.136
Tb927.11.11220	dynein heavy chain, putative	202.265		Tb927.8.770	SUMO-interacting motif-containing protein	161.948
Tb927.10.8420	Phosphatidylinositol 3-kinase tor1	202.018		Tb927.11.13710	hypothetical protein, conserved	161.485
Tb927.9.10790	hypothetical protein	201.791		Tb927.10.4750	hypothetical protein, conserved	161.383
Tb927.5.3810	orotidine-5-phosphate decarboxylase/orotate phosphoribosyltransferase, putative	201.784		Tb927.11.7580	hypothetical protein, conserved	160.982
Tb927.10.5500	NADH-ubiquinone oxidoreductase complex I subunit, putative	201.682		Tb927.10.14780	Canertinib-binding protein kinase 1	160.643
Tb927.9.11800	MATE efflux family protein, putative	201.65		Tb927.5.4320	Pre-mRNA polyadenylation factor FIP1	160.603
Tb927.3.1010	hypothetical protein, conserved	201.548		Tb927.5.3330	hypothetical protein, conserved	160.592
Tb927.7.7450	GTP-binding protein, putative	201.492		Tb927.6.2050	Ribosome biogenesis regulatory protein RRS1	160.58
Tb927.9.11790	membrane transporter protein, putative	201.266		Tb927.11.11620	hypothetical protein, conserved	160.326
Tb927.7.1910	pyridoxal phosphate containing glycine decarboxylase, putative	201.215		Tb927.4.4550	Purine-Responsive Element Binding Protein 1	160.324
Tb927.4.2730	kinesin, putative	200.967		Tb927.10.11140	hypothetical protein, conserved	160.166
Tb927.3.3750	paraflagellar rod component, putative	200.909		Tb927.5.3830	dihydroorotate dehydrogenase (fumarate)	160.15
Tb927.11.5680	dynein light chain 1, axonemal	200.635		Tb927.8.7390	protein phosphatase 1	159.996
Tb927.11.11520	glycosomal membrane protein	200.596		Tb927.11.13950	Mut7-C RNAse domain containing protein, putative	159.91
Tb927.6.2110	40S ribosomal protein S30, putative	200.471		Tb927.10.6990	hypothetical protein, conserved	159.849
Tb927.7.250	zinc finger protein family member, putative	200.466		Tb927.10.14820	Mitochondrial ADP/ATP carrier protein 5c	159.463
Tb927.10.14040	vacuolar ATP synthase subunit c, putative	200.459		Tb927.7.6350	NADH dehydrogenase [ubiquinone] flavoprotein 2, mitochondrial	159.3
Tb927.11.16760	T-complex protein 1, alpha subunit, putative	200.281		Tb927.9.10100	SET domain-containing protein, putative	159.084
Tb927.7.4340	Protein of unknown function (DUF1253), putative	200.171		Tb927.5.2400	Peptidase C19, ubiquitin carboxyl-terminal hydrolase, putative	159.076
Tb927.7.3500	Prostaglandin E synthase	199.826		Tb927.7.2650	Cytoskeleton associated protein 51V	159.066
Tb927.11.2470	metallo-peptidase, Clan MF, Family M17	199.593		Tb927.1.4830	phospholipase A1	159.022
Tb927.10.9250	adenylyl cyclase-associated protein, putative	199.504		Tb927.10.10380	ATP-dependent DEAD/H RNA helicase, putative	158.993
Tb927.11.11430	cullin 1, putative	199.478		Tb927.11.6570	Nodulin-like, putative	158.835
Tb927.10.5620	fructose-bisphosphate aldolase, glycosomal	199.437		Tb11.v5.0616	paraflagellar rod protein, putative	158.795
Tb927.9.6250	arginine kinase	199.405		Tb927.7.5160	deoxyuridine triphosphatase	158.777
Tb927.11.3130	glycosomal transporter (GAT2)	199.291		Tb927.3.4650	C-8 sterol isomerase, putative	158.639
Tb927.10.3790	hypothetical protein, conserved	199.039		Tb927.10.11580	predicted WD40 repeat protein	158.625
Tb927.10.13590	hypothetical protein, conserved	199.01		Tb927.8.5090	DNA-directed RNA polymerase I largest subunit	158.566
Tb927.11.6900	DNA repair and recombination helicase protein PIF2	199.002		Tb927.10.14530	19S proteasome non-atpase subunit 8	158.528
Tb927.7.2500	proteasome regulatory ATPase subunit 1	198.914		Tb927.10.1500	methionyl-tRNA synthetase, putative	158.507
Tb927.7.650	Nucleolar protein 105	198.808		Tb927.3.2630	hypothetical protein, conserved	158.328
Tb927.8.8290	Ornithine transporter AAT10-1	198.646		Tb927.9.13520	Importin 1	158.277
Tb927.6.590	hypothetical protein, conserved	198.14		Tb927.6.1790	hypothetical protein	158.231
Tb927.10.13020	Vacuolar protein sorting-associated protein 16 homolog, putative	198.101		Tb927.4.1600	AAA domain containing protein, putative	157.994
Tb927.6.3600	Mitoribosomal LSU assembly factor 24	198.02		Tb927.11.16110	integrin alpha chain protein, putative	157.992
Tb11.v5.0652	protein kinase, putative	197.926		Tb927.8.6930	serine/threonine-protein kinase NRKB, putative	157.949
Tb927.6.400	peptidase M20/M25/M40, putative	197.875		Tb927.9.15320	hypothetical protein, conserved	157.675
Tb927.8.5310	Polyketide cyclase / dehydrase and lipid transport, putative	197.838		Tb927.8.2100	vacuolar ATP synthase 16 kDa proteolipid subunit, putative	157.605
Tb927.9.7670	hypothetical protein, conserved	197.407		Tb927.7.4900	5'-3' exoribonuclease A	157.553
Tb927.8.4880	DNA polymerase alpha catalytic subunit	197.391		Tb927.6.1540	Yip1 domain containing protein, putative	157.279
Tb927.8.4000	ABC1 family, putative	197.195		Tb927.11.10760	kinesin-D	157.27
Tb927.7.6620	Probable N6-adenine methyltransferase, putative	196.728		Tb927.10.11000	hypothetical protein, conserved	156.913
Tb927.9.4900	condensin subunit 1, putative	196.694		Tb927.7.6690	Trypanosoma specific protein, unknown function	156.749
Tb927.11.14100	Double RNA-binding domain containing protein 4	196.401		Tb927.11.13290	mitochondrial import inner membrane translocase subunit tim17	156.713
Tb927.7.4060	cysteine peptidase, Clan CA, family C2, putative	196.247		Tb927.11.155	hypothetical protein	156.621
Tb927.11.2430	Cytoplasmic dynein 2 heavy chain (DYNC2H2), putative	196.175		Tb927.1.270	hypothetical protein	156.541
Tb927.11.14140	ethanolamine-phosphate cytidylyltransferase	196.163		Tb927.4.310	SPRY domain/HECT-domain (ubiquitin-transferase), putative	156.528
Tb927.5.3820	aspartate carbamoyltransferase, putative	195.92		Tb927.11.8760	hypothetical protein, conserved	156.38
Tb927.10.8290	eukaryotic translation initiation factor 3 subunit c	195.915		Tb927.7.7210	Present in the outer mitochondrial membrane proteome 37	156.358
Tb927.6.5130	60S acidic ribosomal protein P2, putative	195.69		Tb05.5K5.220	hypothetical protein	156.346
Tb927.7.7420	ATP synthase F1, alpha subunit	195.414		Tb927.8.4670	hypothetical protein, conserved	156.296
Tb927.1.2570	coatomer beta subunit	195.323		Tb927.10.8970	kinetoplast-associated protein 4 isoform 2	156.237
Tb927.1.4690	Protein arginine N-methyltransferase 1 catalytic subunit	195.246		Tb927.2.300	DNA-directed RNA polymerase, pseudogene, putative	156.13
Tb927.2.4540	Small nuclear ribonucleoprotein-associated protein B (snRNP-B) (Sm protein B) (Sm-B) (SmB), putative	195.151		Tb927.10.840	Flagellum attachment zone protein 6	156.11
Tb927.8.4100	FLA1-binding protein	195.091		Tb927.6.4830	MIZ/SP-RING zinc finger, putative	155.759
Tb927.10.15920	hypothetical protein, conserved	195.074		Tb927.10.10010	mRNA turnover protein 4 homolog, putative	155.706
Tb927.11.9550	replication factor C, subunit 4, putative	194.875		Tb927.6.3140	Ubiquitin-like protein 11	155.657
Tb927.3.800	Vacuolar iron transporter 1, putative	194.797		Tb11.v5.0169	hypothetical protein, conserved	155.503
Tb927.9.12110	6-phosphogluconate dehydrogenase, decarboxylating	194.753		Tb927.10.13360	Elongation factor Tu, mitochondrial	155.459
Tb927.11.4180	PSP1 C-terminal conserved region, putative	194.689		Tb927.11.16390	cyclin dependent kinases regulatory subunit, putative	155.443
Tb927.11.5650	replication factor C, subunit 1, putative	194.621		Tb927.7.6590	hypothetical protein, conserved	155.401
Tb927.10.11030	Archaic translocase of outer membrane 11 kDa subunit	194.17		Tb927.11.1890	Serine-threonine kinase receptor-associated protein, putative	155.397
Tb927.8.6240	STOP axonemal protein	194.072		Tb927.3.2420	Microsomal signal peptidase 12 kDa subunit (SPC12), putative	155.299
Tb927.10.8590	flagellum transition zone component	194.066		Tb927.5.2120	hypothetical protein, conserved	155.223
Tb927.8.2690	SET domain containing protein, putative	193.64		Tb927.1.860	transmembrane protein, putative	155.129
Tb927.6.1500	alkyl-dihydroxyacetone phosphate synthase	193.562		Tb927.10.5620	fructose-bisphosphate aldolase, glycosomal	155.096
Tb927.2.4550	2'-O-ribose RNA methyltransferase SPB1 homolog	193.562		Tb927.6.2010	acyl-CoA synthetase, putative	155.051
Tb927.7.3370	Intraflagellar transport protein 74, putative	193.501		Tb927.7.3610	hypothetical protein, conserved	155.014
Tb927.10.3500	splicing factor u2af 65 kda subunit	193.448		Tb927.6.1860	conserved protein	154.689
Tb927.4.1540	NAD dependent epimerase/dehydratase family, putative	193.315		Tb927.10.13110	Outer arm dynein light chain 7	154.566
Tb927.11.1480	receptor-type adenylate cyclase GRESAG 4, putative	193.287		Tb927.9.8410	chaperone protein DnaJ, putative	154.399
Tb927.9.12500	Present in the outer mitochondrial membrane proteome 7	193.277		Tb927.10.9570	paraflagellar rod component, putative	154.369
Tb927.11.15460	ATP-dependent DEAD/H RNA helicase, putative	193.276		Tb927.4.560	Cytoplasmic dynein 2 heavy chain (DYNC2H1), putative	154.321
Tb927.6.2840	Serine/threonine-protein kinase RIO2, putative	193.211		Tb11.v5.0820	branched-chain amino acid aminotransferase, putative	154.318
Tb927.10.5460	60S ribosomal protein L24, putative	193.069		Tb927.4.4880	RING-variant domain containing protein, putative	154.292
Tb927.10.8270	eukaryotic translation initiation factor 3 subunit c	193.032		Tb927.7.2290	hypothetical protein, conserved	154.1
Tb11.v5.0624	retrotransposon hot spot protein (PHS), putative	192.872		Tb927.6.3670	paraflagellar rod component, putative	154.022
Tb927.9.12510	ATP-dependent DEAD/H RNA helicase, putative	192.641		Tb927.10.5550	hypothetical protein, conserved	153.682
Tb927.8.6210	phosphatidylinositol 3-kinase, putative	192.582		Tb927.4.1930	eukaryotic translation initiation factor 3 subunit g	153.59
Tb927.5.3070	Zinc finger, C3HC4 type (RING finger), putative	192.397		Tb927.9.15460	calcium motive p-type ATPase, putative	153.171
Tb927.5.295b	retrotransposon hotspot (RHS) protein 1	192.397		Tb11.v5.0617	hypothetical protein, conserved	153.043
Tb927.5.3850	XRN 5'-3' exonuclease N-terminus, putative	192.393		Tb927.5.2140	regulator of nonsense transcripts 1	152.751
Tb927.7.7430	ATP synthase F1, alpha subunit	192.294		Tb927.10.8000	hypothetical protein, conserved	152.605
Tb927.9.8820	hypothetical protein, conserved	192.27		Tb927.9.12850	Mitoribosomal LSU assembly factor 5	152.591
Tb927.11.9770	hypothetical protein, conserved	191.724		Tb927.9.10000	hypothetical protein, conserved	152.541
Tb927.11.14190	Staphylococcal nuclease homologue/Tudor domain containing protein, putative	191.718		Tb927.8.4330	small GTP-binding protein Rab11	152.539
Tb927.7.5570	cell cycle associated protein MOB1-A	191.459		Tb927.11.9140	Guide RNA binding complex protein 7	152.266
Tb927.10.11770	succinate dehydrogenase cytochrome B subunit	191.359		Tb927.5.4190	histone H4, putative	151.992
Tb927.3.5590	hypothetical protein, conserved	191.309		Tb927.2.5930	hypothetical protein, conserved	151.978
Tb927.6.3580	ATP-dependent DEAD/H DNA helicase recQ, putative	191.276		Tb927.11.7600	hypothetical protein, conserved	151.952
Tb11.v5.0341	Protein of unknown function (DUF3592), putative	191.171		Tb927.10.11340	hypothetical protein, conserved	151.926
Tb927.6.4130	succinate dehydrogenase subunit 3	190.827		Tb927.11.14120	phenylalanyl-tRNA synthetase alpha chain, putative	151.913
Tb927.11.14970	hypothetical protein, conserved	190.734		Tb927.5.1790	Mitochondrial SSU ribosomal protein, putative	151.692
Tb927.5.3210	small ubiquitin-related modifier	190.69		Tb927.10.170	pseudouridine synthase, Cbf5p	151.618
Tb927.10.13550	hypothetical protein, conserved	190.642		Tb11.v5.0497	SUMO-interacting motif-containing protein	151.555
Tb927.6.2010	acyl-CoA synthetase, putative	190.508		Tb927.7.7050	hypothetical protein, conserved	151.499
Tb927.4.1000	hypothetical protein, conserved	190.276		Tb927.4.720	hypothetical protein, conserved	151.331
Tb927.11.12780	ribonucleoside-diphosphate reductase small chain, putative	189.945		Tb11.v5.0295	retrotransposon hot spot (RHS) protein, putative	151.037
Tb927.3.5490	Putative intraflagellar transport protein B2	189.931		Tb927.10.14760	clathrin light chain, putative	150.907
Tb927.3.4920	LETM1 and EF-hand domain-containing protein 1, putative	189.861		Tb927.5.3550	hypothetical protein, conserved	150.836
Tb927.6.1090	proteasome regulatory ATPase subunit 3	189.705		Tb927.7.700	Nucleolar protein 74	150.806
Tb11.v5.0745	hypothetical protein, conserved	189.443		Tb927.9.10440	DNA polymerase epsilon catalytic subunit, putative	150.777
Tb927.11.13130	membrane-bound acid phosphatase 1 precursor	189.407		Tb927.4.1550	hypothetical protein, conserved	150.698
Tb927.1.3850	Sec61beta family, putative	189.325		Tb927.6.1040	cysteine peptidase, Clan CA, family C1, Cathepsin L-like	150.655
Tb927.10.7930	2,3-bisphosphoglycerate-independent phosphoglycerate mutase	189.214		Tb927.10.14330	Utp14 protein, putative	150.634
Tb927.4.1950	NADPH-dependent diflavin oxidoreductase 1	189.214		Tb927.9.3780	Mitochondrial pyruvate carrier 1	150.431
Tb927.10.11250	Coiled-coil domain-containing protein 40 homolog	189.053		Tb927.11.11080	Nucleoporin NUP149	150.413
Tb927.4.740	Rgp1, putative	188.894		Tb927.10.6810	guanylate kinase, putative	150.365
Tb927.7.2400	tyrosyl-tRNA synthetase, putative	188.728		Tb927.9.7830	tRNA import complex component, putative	150.322
Tb927.8.4190	hypothetical protein, conserved	188.667		Tb927.9.6940	DNA topoisomerase type IB small subunit	150.322
Tb927.10.12310	helicase-like protein	188.608		Tb927.8.1880	LSU ribosomal protein, mitochondrial, putative	150.238
Tb927.3.3330	heat shock protein 20, putative	188.6		Tb927.6.2200	DJ-1 family protein, putative	150.086
Tb927.11.1380	Right handed beta helix region/Periplasmic copper-binding protein (NosD), putative	188.51		Tb927.11.1000	kinetoplastid kinetochore protein 16	149.99
Tb927.11.1540	isovaleryl-CoA dehydrogenase	188.412		Tb927.10.2750	deoxyhypusine synthase	149.839
Tb927.10.2490	glucose-6-phosphate 1-dehydrogenase	188.368		Tb927.3.5080	PSP1 C-terminal conserved region, putative	149.786
Tb927.11.1270	Mitochondrial ATP synthase subunit, putative	188.334		Tb927.7.7490	Zinc finger, C3HC4 type (RING finger), putative	149.714
Tb927.5.1550	mitochondrial carrier protein	188.249		Tb11.v5.0838	leucine-rich repeat protein (LRRP), putative	149.614
Tb11.v5.0964	hypothetical protein, conserved	188.185		Tb927.11.9080	Nucleolar protein 136	149.473
Tb927.2.480	retrotransposon hot spot protein 2 (RHS2), degenerate	188.118		Tb927.11.10660	Basal body protein	149.412
Tb927.9.12160	hypothetical protein, conserved	188.033		Tb927.7.5350	hypothetical protein, conserved	149.357
Tb927.8.5780	phosphatase of regenerating liver-type phosphatase, putative	187.915		Tb927.8.7580	RING-variant domain containing protein, putative	149.25
Tb927.7.6000	protein associated with differentiation 8, putative	187.839		Tb927.9.9780	peptidyl-prolyl cis-trans isomerase (cyclophilin- 40), putative	149.188
Tb927.9.5590	DNA topoisomerase ii	187.776		Tb927.3.2620	hypothetical protein, conserved	149.112
Tb927.8.4330	small GTP-binding protein Rab11	187.695		Tb927.6.190	receptor-type adenylate cyclase GRESAG 4, putative	149.036
Tb927.5.1700	replication Factor A 28 kDa subunit, putative	187.486		Tb927.10.790	vesicle-associated membrane protein, putative	149.025
Tb927.3.3690	flagellar radial spoke protein-like, putative	187.346		Tb927.10.8200	Ribosomal protein L1p/L10e family, putative	148.9
Tb927.2.4510	cdc2-related kinase 9	187.329		Tb927.11.4480	Flagellar radial spoke protein 4/6	148.898
Tb927.11.13360	AAA ATPase, putative	187.316		Tb11.v5.0723	DNA-directed rna polymerase I largest subunit, putative	148.67
Tb927.4.3450	Mitochondrial ATP synthase subunit, putative	187.311		Tb927.7.5970	protein associated with differentiation 5, putative	148.577
Tb927.11.15750	AMP deaminase, putative	187.26		Tb927.3.3370	hypothetical protein, conserved	148.558
Tb927.10.1470	hypoxanthine-guanine phosphoribosyltransferase	187.098		Tb927.8.4450	RNA-binding protein, putative	148.381
Tb11.v5.1011	calpain-like cysteine peptidase, putative	186.992		Tb927.9.4930	divalent cation transporter, putative	148.318
Tb927.1.3560	Centrosomal protein of 164 kDa, putative	186.851		Tb927.11.14165	hypothetical protein	148.311
Tb927.5.2780	mitochondrial DNA polymerase beta	186.849		Tb927.4.1240	hypothetical protein	147.803
Tb927.3.640	hypothetical protein, conserved	186.741		Tb927.11.3390	Concanavalin A-like lectin/glucanases superfamily/SPRY domain/HECT-domain (ubiquitin-transferase), putative	147.777
Tb927.5.3330	hypothetical protein, conserved	186.591		Tb927.3.940	Complex 1 protein (LYR family), putative	147.402
Tb927.9.12780	Leucine carboxyl methyltransferase/Cupin-like domain containing protein, putative	186.562		Tb927.8.2060	Concanavalin A-like lectin/glucanases superfamily/Beige/BEACH domain containing protein, putative	147.335
Tb927.11.14730	Metalloprotease M41 FtsH, putative	186.471		Tb927.10.4170	hypothetical protein, conserved	147.182
Tb927.10.3020	hypothetical protein, conserved	186.353		Tb927.4.230	DNA-directed RNA polymerase III subunit, pseudogene, putative	147.175
Tb927.8.4150	rhomboid-like protein	186.147		Tb927.10.1060	T-complex protein 1, delta subunit, putative	147.15
Tb927.4.3810	DNA-directed RNA polymerase II subunit 2, putative	186.063		Tb927.10.6610	chaperone protein DnaJ, putative	146.983
Tb927.6.4670	MORN repeat-containing protein 1	185.632		Tb927.8.4500	Eukaryotic translation initiation factor 4 gamma 5	146.93
Tb927.11.4480	Flagellar radial spoke protein 4/6	185.589		Tb927.3.5010	hypothetical protein, conserved	146.7
Tb927.10.5820	predicted RanGDP binding protein	185.413		Tb927.1.3300	Myotubularin-related protein, putative	146.526
Tb927.1.2990	kinetoplast ribosomal PPR-repeat containing protein 2	185.395		Tb927.10.7190	D-tyrosyl-tRNA deacylase, putative	146.503
Tb927.11.11010	hypothetical protein, conserved	185.331		Tb927.6.4340	small nuclear ribonucleoprotein, putative	146.466
Tb11.v5.0342	chaperone protein DnaJ, putative	185.294		Tb927.11.1430	Component of motile flagella 2	146.435
Tb927.3.2100	hypothetical protein, conserved	185.063		Tb927.10.14360	U2 small nuclear ribonucleoprotein 40K	146.371
Tb927.4.2880	Nucleoporin NUP225	184.92		Tb927.8.2830	Kinetoplastid kinetochore protein 25	146.265
Tb927.7.4220	WD domain, G-beta repeat/Dip2/Utp12 Family, putative	184.878		Tb927.10.6490	KIAA1430 homologue, putative	146.255
Tb927.6.3490	zinc finger protein 1	184.661		Tb927.10.9730	hypothetical protein, conserved	146.128
Tb927.9.6130	calmodulin, putative	184.62		Tb927.6.3800	heat shock 70 kDa protein, mitochondrial precursor, putative	145.845
Tb927.10.10880	ATP-binding cassette sub-family F member 1, putative	184.614		Tb927.8.2630	kinesin-C	145.796
Tb927.1.60	RNA polymerase (pseudogene), putative	184.559		Tb927.3.5270	DNA-directed RNA polymerases II subunit, putative	145.787
Tb927.10.8890	kinetoplast DNA-associated protein, putative	184.528		Tb11.v5.0170	hypothetical protein, conserved	145.616
Tb927.8.5850	hypothetical protein, conserved	184.508		Tb927.10.5810	The ARF-like 2 binding protein BART, putative	145.397
Tb927.10.3200	U2 splicing auxiliary factor, putative	184.473		Tb927.9.9810	hypothetical protein, conserved	145.374
Tb927.3.740	ZFP family member, putative	184.454		Tb927.5.2030	hypothetical protein, conserved	145.316
Tb927.1.710	phosphoglycerate kinase	184.339		Tb07.11L3.90	zinc finger protein family member, putative	145.283
Tb927.7.900	hypothetical protein, conserved	184.285		Tb927.11.5820	Inhibitor of apoptosis-promoting Bax1, putative	145.226
Tb927.10.15490	GDP-mannose 4,6 dehydratase	184.202		Tb927.11.8820	glutathionylspermidine synthetase, putative	145.156
Tb927.4.560	Cytoplasmic dynein 2 heavy chain (DYNC2H1), putative	184.199		Tb927.11.5450	malic enzyme	145.101
Tb927.10.2240	RNA binding protein	184.169		Tb927.9.5680	inositol/phosphatidylinositol phosphatase, putative	144.988
Tb927.3.4960	kinesin, putative	184.07		Tb11.v5.0810	glutamyl-tRNA synthetase, putative	144.972
Tb927.10.5450	ISWI complex protein	184.055		Tb927.5.2430	membrane transporter protein, putative	144.901
Tb927.10.11220	procyclic form surface phosphoprotein	183.95		Tb11.v5.0575	Coiled-coil domain-containing protein 40 homolog (fragment)	144.635
Tb927.8.8230	amino acid transporter, putative	183.931		Tb927.9.3290	4F5 protein family, putative	144.546
Tb927.11.10240	ATP-dependent protease subunit HslV	183.923		Tb927.11.14900	coatomer subunit epsilon	144.456
Tb927.4.4990	ubiquinol-cytochrome c reductase, putative	183.902		Tb927.5.2160	conserved protein	144.449
Tb927.10.14250	hypothetical protein, conserved	183.838		Tb927.11.12640	PH domain containing protein, putative	144.359
Tb927.1.4230	hypothetical protein, conserved	183.692		Tb927.9.1750	Fibronectin type III domain containing protein, putative	144.346
Tb927.1.4050	ser/thr protein phosphatase, putative	183.639		Tb927.8.7690	amino acid transporter (pseudogene), putative	144.342
Tb927.8.7730	Sphingosine N-acyltransferase, putative	183.578		Tb927.9.4050	Ring finger domain/Zn-finger in ubiquitin-hydrolases and other protein, putative	144.325
Tb11.v5.0783	methionine aminopeptidase 2, putative	183.17		Tb11.v5.0722	variant surface glycoprotein (VSG)-related, putative	144.199
Tb927.11.14580	Bifunctional Monophosphate RNA Kinase/RNA guanylyltransferase	182.966		Tb927.10.14930	Zinc finger CCCH domain-containing protein 39	144.134
Tb927.10.6810	guanylate kinase, putative	182.917		Tb927.7.4120	hypothetical protein, conserved	144.085
Tb11.v5.0681	hypothetical protein, conserved	182.636		Tb927.4.750	50S ribosomal protein L7Ae, putative	143.895
Tb927.10.7690	Component of motile flagella 4	182.572		Tb927.4.4070	mevalonate kinase, putative	143.827
Tb927.10.11340	hypothetical protein, conserved	182.564		Tb927.2.2390	hypothetical protein, conserved	143.609
Tb927.7.7110	leucine-rich repeat protein (LRRP), putative	182.53		Tb927.4.4040	hypothetical protein, conserved	143.486
Tb927.11.12530	Flagellum attachment zone protein 3	182.469		Tb927.9.9100	hypothetical protein, conserved	143.397
Tb927.6.4550	hypothetical protein, conserved	182.466		Tb927.9.11110	U5 snRNA-associated splicing factor	143.392
Tb927.9.9630	TPR repeat/Tetratricopeptide repeat, putative	182.335		Tb927.8.4430	uridine phosphorylase	143.331
Tb927.10.7680	GTPase activating protein, putative	182.255		Tb927.10.10350	STE/STE11 serine/threonine-protein kinase, putative	143.32
Tb927.7.1640	Mitoribosomal LSU assembly factor 1	182.227		Tb927.9.11300	Mitochondrial ribosomal protein S17	143.312
Tb927.11.10920	hypothetical protein, conserved	182.163		Tb927.4.3740	flagellar attachment zone protein 1	142.975
Tb927.4.310	SPRY domain/HECT-domain (ubiquitin-transferase), putative	182.05		Tb927.9.2620	Mitoribosomal SSU assembly factor 6	142.851
Tb927.8.2560	spliceosomal U5 snRNP-specific protein, putative	181.943		Tb927.10.14840	Mitochondrial ADP/ATP carrier protein 5a	142.726
Tb927.2.6130	ABC transporter, putative	181.926		Tb927.9.6855	hypothetical protein	142.701
Tb927.8.5640	putative succinate dehydrogenase subunit	181.738		Tb927.11.15600	histone deacetylase 2	142.626
Tb927.7.7090	hypothetical protein, conserved	181.626		Tb927.4.1350	glyoxalase II	142.59
Tb927.9.11840	pre-rRNA-processing protein PNO1, putative	181.591		Tb927.4.2550	hypothetical protein, conserved	142.47
Tb927.1.3170	CHORD, putative	181.583		Tb927.9.8040	hypothetical protein, conserved	142.469
Tb927.5.700	F-box-like, putative	181.563		Tb927.7.2700	NADH-cytochrome b5 reductase, putative	142.106
Tb927.10.810	Pentatricopeptide repeat protein (PPR), putative	181.34		Tb927.3.1710	mitochondrial ribosomal protein l24	142.095
Tb927.8.4950	Kinesin Localized to the Ingressing Furrow	181.157		Tb927.7.7400	Basal body protein	142.042
Tb927.9.2110	hypothetical protein, conserved	181.097		Tb927.9.7670	hypothetical protein, conserved	142.02
Tb927.7.7500	thymine-7-hydroxylase, putative	181.085		Tb927.10.3520	protease regulatory ATPase subunit 4	141.963
Tb927.11.5700	hypothetical protein, conserved	180.946		Tb927.11.2260	Eukaryotic translation initiation factor 4E-1	141.933
Tb927.7.3520	Mitochondrial pyruvate carrier 2	180.511		Tb927.6.5095	hypothetical protein	141.828
Tb927.7.2300	Nucleoporin NUP132	180.509		Tb927.10.8010	hypothetical protein, conserved	141.754
Tb927.9.11220	tRNA import complex component, putative	180.373		Tb927.10.2970	Inhibitor of F1-ATPase	141.739
Tb927.10.15720	proteasome regulatory non-ATP-ase subunit 9	180.3		Tb927.8.5960	hypothetical protein, conserved	141.688
Tb927.4.4360	monoglyceride lipase, putative	180.222		Tb927.10.2470	Cleft lip and palate transmembrane protein 1 (CLPTM1), putative	141.596
Tb927.9.6100	PTP1-interacting protein, 39 kDa	180.149		Tb927.5.4440	dynein light chain, putative	141.521
Tb927.4.1590	Present in the outer mitochondrial membrane proteome 28	179.901		Tb927.7.610	mitochondrial DNA ligase homolog, LIG k-alpha	141.385
Tb927.10.5640	Gem-associated protein 2, putative	179.75		Tb927.10.13280	hypothetical protein, conserved	141.371
Tb927.11.6350	AAA ATPase, putative	179.728		Tb927.1.4690	Protein arginine N-methyltransferase 1 catalytic subunit	141.309
Tb927.11.16390	cyclin dependent kinases regulatory subunit, putative	179.604		Tb927.3.4680	RAB GDP dissociation inhibitor alpha, putative	141.244
Tb927.1.1000	developmentally regulated phosphoprotein	179.509		Tb927.10.10590	histone H2B, putative	141.228
Tb927.1.1690	RNA-editing nuclease 1	179.507		Tb927.11.2630	diphthamide biosynthesis enzyme Dph1/Dph2 domain containing protein, putative	141.214
Tb927.9.7180	adenosine monophosphate deaminase, putative	179.487		Tb927.8.1510	ATP-dependent RNA helicase DBP2B, putative	141.171
Tb927.6.4100	hypothetical protein, conserved	179.375		Tb927.10.14240	N-myristoyltransferase	141.166
Tb927.4.1080	V-type ATPase, A subunit, putative	179.374		Tb927.5.3100	hypothetical protein	141.113
Tb927.10.2270	vacuolar protein sorting-associated protein 35, putative	179.352		Tb927.9.5890	solanesyl-diphosphate synthase, putative	141.035
Tb11.v5.0810	glutamyl-tRNA synthetase, putative	179.34		Tb927.2.900	hypothetical protein	140.894
Tb927.10.890	kinesin, putative	179.222		Tb927.10.6410	DNA mismatch repair protein MSH6	140.889
Tb927.3.2620	hypothetical protein, conserved	178.849		Tb927.7.5270	hypothetical protein, conserved	140.846
Tb11.v5.0178	glutamine synthetase, putative	178.776		Tb927.4.2360	hypothetical protein, conserved	140.75
Tb927.7.6050	receptor-type adenylate cyclase GRESAG 4, putative	178.537		Tb927.8.530	leucine-rich repeat protein (LRRP), point mutation	140.714
Tb927.10.11870	Guide RNA binding complex protein 5	178.52		Tb927.10.7930	2,3-bisphosphoglycerate-independent phosphoglycerate mutase	140.605
Tb927.8.1050	SUMO-interacting motif-containing protein	178.517		Tb927.10.8690	TIGR00269 family protein, putative	140.568
Tb927.9.13200	hypothetical protein	178.5		Tb927.10.13730	60S ribosomal protein L7, putative	140.535
Tb927.9.9550	EnigmRBP2	178.427		Tb927.7.6700	hypothetical protein	140.443
Tb927.7.5490	protein arginine n-methyltransferase 7	178.415		Tb927.9.6510	Mitochondrial SSU ribosomal protein, putative	140.443
Tb927.9.2130	hypothetical protein, conserved	178.392		Tb927.10.14250	hypothetical protein, conserved	140.414
Tb927.7.270	ribosome production factor 2	178.242		Tb11.v5.0221	transporter, putative	140.361
Tb927.11.16090	Outer dynein arm docking complex protein 2, putative	178.184		Tb927.11.4960	transcription elongation factor s-II, putative	140.243
Tb927.3.5010	hypothetical protein, conserved	178.06		Tb927.11.7790	Mitochondrial ribosomal protein S16	140.082
Tb927.11.260	Putative intraflagellar transport protein F6	177.925		Tb927.9.7160	hypothetical protein, conserved	140.075
Tb927.3.4160	XPC-binding domain/UBA/TS-N domain containing protein, putative	177.919		Tb927.8.4290	Ribosome biogenesis protein Nop16, putative	139.995
Tb927.11.12440	Plus-3 domain/Zinc finger, C3HC4 type (RING finger), putative	177.864		Tb927.10.10670	kinetoplastid-specific dual specificity phosphatase, putative	139.91
Tb927.2.4580	UNC119	177.829		Tb927.11.14430	proteasome regulatory non-ATP-ase subunit	139.647
Tb927.3.2310	parkin coregulated gene protein	177.8		Tb927.8.560	hypothetical protein, conserved	139.427
Tb927.8.1950	hypothetical protein, conserved	177.525		Tb927.8.4150	rhomboid-like protein	139.33
Tb11.v5.0531	fructose-bisphosphate aldolase, glycosomal, putative	177.391		Tb927.1.4230	hypothetical protein, conserved	139.117
Tb927.7.970	60S ribosomal export protein NMD3	177.343		Tb927.11.11520	glycosomal membrane protein	139.031
Tb927.8.5070	hypothetical protein, conserved	177.335		Tb927.11.360	ATP-binding protein, putative	138.972
Tb927.11.14560	Cleavage and polyadenylation specificity factor CPSF160, putative	177.288		Tb927.10.15920	hypothetical protein, conserved	138.828
Tb927.4.3050	hypothetical protein	177.267		Tb927.8.7360	hypothetical protein, conserved	138.812
Tb927.9.9580	tubulin tyrosine ligase protein, putative	177.16		Tb11.v5.0799	hypothetical protein, conserved	138.667
Tb11.v5.0148	hypothetical protein, conserved	177.089		Tb11.v5.0654	receptor-type adenylate cyclase, putative	138.572
Tb927.5.1460	Possible lysine decarboxylase, putative	177.084		Tb927.9.8670	hypothetical protein, conserved	138.555
Tb927.7.2350	hypothetical protein, conserved	177.068		Tb927.11.14700	hypothetical protein, conserved	138.523
Tb927.8.5760	Ankyrin repeats (many copies)/Alpha/beta hydrolase family, putative	176.977		Tb927.8.2890	hypothetical protein, conserved	138.506
Tb927.7.700	Nucleolar protein 74	176.811		Tb927.11.13130	membrane-bound acid phosphatase 1 precursor	138.266
Tb927.10.9670	ADP-ribosylation factor family, putative	176.803		Tb927.11.11435	dynein light chain type 1, putative	138.241
Tb927.5.1570	zinc finger CCCH domain containing protein 12	176.778		Tb927.3.620	ATP-dependent DEAD/H RNA helicase, putative	138.231
Tb927.8.1910	metallo-peptidase, Clan MH, Family M18	176.581		Tb11.v5.0694	glycosyltransferase, putative	138.227
Tb927.10.8240	Cytokinesis initiation factor 4	176.519		Tb927.11.15460	ATP-dependent DEAD/H RNA helicase, putative	138.065
Tb927.1.1710	transmembrane protein, conserved	176.486		Tb927.5.2960	phosphoribosylpyrophosphate synthetase, putative	138.003
Tb927.3.3340	3', 5'-cyclic nucleotide phosphodiesterase, putative	176.293		Tb927.8.980	phosphoacetylglucosamine mutase	137.998
Tb927.11.3850	AMP deaminase, putative	176.237		Tb927.8.7410	calreticulin, putative	137.886
Tb927.9.2580	deoxyhypusine hydroxylase, putative	176.21		Tb927.4.5020	DNA-directed RNA polymerase II subunit RPB1	137.849
Tb927.10.14330	Utp14 protein, putative	176.159		Tb927.8.5200	Mitochondrial SSU ribosomal protein, putative	137.846
Tb927.7.4970	glutamine synthetase, putative	176.067		Tb927.10.1250	Aminoacyl-tRNA editing domain containing protein, putative	137.765
Tb927.10.12000	iron-sulfur cluster assembly protein, putative	175.915		Tb927.10.11870	Guide RNA binding complex protein 5	137.708
Tb927.9.4210	fatty acyl CoA synthetase 3	175.897		Tb927.11.7350	Histone H2B variant V	137.668
Tb927.11.8770	ATP-dependent RNA helicase FAL1, putative	175.829		Tb927.10.8960	hypothetical protein, conserved	137.646
Tb927.7.2600	class I transcription factor A, subunit 7	175.608		Tb927.4.1480	DNA cross-link repair protein pso2/snm1	137.635
Tb927.9.10690	Protein of unknown function (DUF2009), putative	175.564		Tb927.9.3440	cyclophilin type peptidyl-prolyl cis-trans isomerase, putative	137.55
Tb927.10.7020	acid phosphatase, putative	175.391		Tb927.7.5340	cAMP response protein 3	137.543
Tb927.4.4760	Cullin 6, putative	175.338		Tb927.8.4870	Component of motile flagella 6	137.222
Tb927.7.3120	small nuclear ribonucleoprotein SmD1	175.281		Tb927.4.5070	CRAL/TRIO domain containing protein, putative	137.178
Tb927.11.7490	Protein of unknown function (DUF423), putative	175.246		Tb927.6.990	cysteine peptidase, Clan CA, family C1, Cathepsin L-like	137.057
Tb927.10.14860	NADH-ubiquinone oxidoreductase B14 subunit	175.182		Tb927.9.2160	hypothetical protein, conserved	137.016
Tb927.8.2570	hypothetical protein, conserved	174.981		Tb927.2.1810	chromatin-remodeling complex atpase chain iswi	136.98
Tb927.10.14700	hypothetical protein, conserved	174.956		Tb927.7.7350	hypothetical protein	136.846
Tb927.7.6900	Sister chromatid cohesion protein 1	174.913		Tb927.3.4040	Ankyrin repeats (3 copies), putative	136.82
Tb11.v5.0294	retrotransposon hot spot (RHS) protein, putative	174.909		Tb927.4.4560	hypothetical protein, conserved	136.776
Tb927.9.8850	actin A	174.873		Tb927.6.4790	hypothetical protein, conserved	136.772
Tb11.v5.0575	Coiled-coil domain-containing protein 40 homolog (fragment)	174.865		Tb927.8.880	hypothetical protein	136.745
Tb927.6.3100	Intraflagellar transport complex B protein 46 C terminal, putative	174.753		Tb927.9.9940	parkin coregulated gene protein	136.72
Tb927.9.11120	Chromosome passenger complex (CPC) protein INCENP N terminal, putative	174.691		Tb927.9.6060	ERV/ALR sulfhydryl oxidase domain-containing protein	136.707
Tb927.3.4900	tRNA isopentenyltransferase, putative	174.616		Tb927.7.3040	F-box and WD40 domain containing protein	136.701
Tb11.v5.0349	DNA-directed RNA polymerase II subunit 2, putative	174.599		Tb927.10.9260	hypothetical protein, conserved	136.68
Tb927.11.10800	Domain of unknown function (DUF4496), putative	174.502		Tb927.3.2310	parkin coregulated gene protein	136.505
Tb927.10.4940	Nuclear Dbf2-related kinase	174.477		Tb927.10.7030	hypothetical protein, conserved	136.499
Tb927.10.9740	Regulatory particle triple-A ATPase subunit 6	174.461		Tb927.5.610	acidic phosphatase, putative	136.479
Tb927.5.3780	hypothetical protein, conserved	174.094		Tb927.9.4910	3-phosphoinositide-dependent protein kinase 1, putative	136.477
Tb927.11.16615	Protein of unknown function (DUF2638), putative	174.084		Tb927.10.8040	beta adaptin, putative	136.468
Tb927.11.14310	small nuclear ribonucleoprotein Sm-G	174.036		Tb11.v5.0961	hypothetical protein, conserved	136.363
Tb927.11.11530	histone acetyltransferase, putative	174.012		Tb927.3.2010	hypothetical protein, conserved	136.324
Tb927.10.12720	Bait On Hook 1	173.912		Tb927.10.15730	SPRY domain/Ankyrin repeats (3 copies), putative	136.311
Tb927.10.14980	intraflagellar transport protein 52	173.869		Tb927.9.13580	hypothetical protein, conserved	136.166
Tb927.11.15970	Guanine nucleotide exchange factor in Golgi transport N-terminal/Sec7 domain containing protein, putative	173.77		Tb927.10.3010	hook complex protein, conserved	136.114
Tb11.v5.0494	RNA helicase, putative	173.762		Tb11.v5.0720	hypothetical protein, conserved	136.06
Tb927.11.5140	ubiquitin carboxyl-terminal hydrolase, putative	173.728		Tb927.6.4000	small glutamine-rich tetratricopeptide repeat protein, putative	135.856
Tb927.7.1120	trypanothione/tryparedoxin dependent peroxidase 1, cytosolic	173.675		Tb927.10.4690	dynein light chain, putative	135.846
Tb927.8.7390	protein phosphatase 1	173.64		Tb927.7.840	Mitochondrial ATP synthase subunit, putative	135.747
Tb927.4.3930	amino acid transporter, putative	173.594		Tb927.10.4580	hypothetical protein, conserved	135.678
Tb927.9.9810	hypothetical protein, conserved	173.226		Tb927.4.1220	leucine-rich repeat protein (LRRP), putative	135.629
Tb927.10.8910	Nucleoporin NUP181	173.005		Tb927.2.170	leucine-rich repeat protein 1 (LRRP1), putative	135.627
Tb927.11.14590	G5-interacting protein	172.915		Tb11.v5.0213	variant surface protein (VSG), putative	135.591
Tb927.7.2660	zinc finger protein family member, putative	172.864		Tb927.7.270	ribosome production factor 2	135.579
Tb927.2.170	leucine-rich repeat protein 1 (LRRP1), putative	172.802		Tb927.8.7430	ubiquinol-cytochrome c reductase, putative	135.551
Tb927.8.830	Protein of unknown function (DUF3608), putative	172.722		Tb927.8.5110	hypothetical protein, conserved	135.402
Tb927.6.2560	hypothetical protein, conserved	172.649		Tb927.11.9770	hypothetical protein, conserved	135.338
Tb927.11.9100	Domain of unknown function (DUF4586), putative	172.502		Tb927.10.15300	Calcium/calmodulin-dependent protein kinase kinase, putative	135.236
Tb927.7.7050	hypothetical protein, conserved	172.452		Tb927.2.4540	Small nuclear ribonucleoprotein-associated protein B (snRNP-B) (Sm protein B) (Sm-B) (SmB), putative	135.229
Tb927.8.8170	RNA editing mediator complex protein 5	172.205		Tb927.3.690	CMGC/RCK protein kinase, putative	135.221
Tb927.9.6090	PTP1-interacting protein, 39 kDa	172.18		Tb927.7.6760	hypothetical protein, conserved	135.199
Tb927.9.9640	hypothetical protein, conserved	172.157		Tb927.8.2690	SET domain containing protein, putative	135.136
Tb927.4.2430	Endonuclease/Exonuclease/phosphatase family, putative	172.145		Tb927.11.7930	RNA polymerase B subunit RPB8, putative	135.074
Tb927.6.3240	hypothetical protein, conserved	172.109		Tb927.10.9390	Macrocin-O-methyltransferase (TylF), putative	135.053
Tb927.10.13450	hypothetical protein, conserved	172.106		Tb927.6.3870	RNA-binding protein, putative	134.976
Tb927.2.400	retrotransposon hot spot protein 2 (RHS2), putative	171.86		Tb927.9.8550	Domain of unknown function (DUF947), putative	134.976
Tb927.3.3450	ADP-ribosylation factor-like protein 3, putative	171.779		Tb927.9.10250	small nuclear ribonucleoprotein Sm-F	134.879
Tb927.11.2420	Tubulin-tyrosine ligase family, putative	171.761		Tb927.8.3770	Mitogen-activated protein kinase 10, putative	134.867
Tb927.10.10390	trypanothione reductase	171.599		Tb927.7.1760	hypothetical protein, conserved	134.867
Tb927.5.3360	mitochondrial ribosomal protein L2	171.562		Tb927.7.2590	prefoldin, putative	134.811
Tb927.11.16660	Dopey, N-terminal, putative	171.088		Tb927.11.14920	hypothetical protein, conserved	134.804
Tb927.11.4030	hypothetical protein, conserved	171.052		Tb927.5.1770	RNA pseudouridylate synthase, putative	134.764
Tb927.5.790	casein kinase I isoform 1	170.966		Tb927.8.2650	Mitoribosomal SSU assembly factor 20	134.754
Tb927.9.12140	mitochondrial carrier protein	170.908		Tb927.11.9910	Domain of unknown function (DUF3846)/TPR repeat, putative	134.714
Tb927.3.950	2OG-Fe(II) oxygenase superfamily, putative	170.811		Tb927.8.7100	acetyl-CoA carboxylase	134.629
Tb927.7.4420	proteasome alpha 3 subunit, putative	170.788		Tb927.5.1510	Mitochondrial SSU ribosomal protein, putative	134.628
Tb11.v5.0356	cytidine triphosphate synthase, putative	170.739		Tb927.11.15820	iron superoxide dismutase C, mitochondrial	134.585
Tb927.11.15950	amino acid transporter, putative	170.726		Tb927.9.8815	hypothetical protein	134.552
Tb927.3.4850	enoyl-CoA hydratase, mitochondrial precursor, putative	170.635		Tb927.11.14910	protein phosphatase 2C, putative	134.496
Tb927.10.8320	cytochrome oxidase subunit IX, putative	170.491		Tb927.11.16810	dynein light intermediate chain D1bLIC, putative	134.296
Tb927.8.2160	p-glycoprotein	170.42		Tb927.5.4180	histone H4, putative	134.22
Tb927.6.4950	Protein mago nashi homolog	170.195		Tb927.8.3280	Beta-lactamase superfamily domain containing protein, putative	134.123
Tb927.10.14240	N-myristoyltransferase	170.006		Tb927.5.850	hypothetical protein, conserved	133.813
Tb927.8.1790	hypothetical protein, conserved	169.786		Tb927.11.10150	Enoyl-CoA hydratase/isomerase family, putative	133.789
Tb927.9.12770	Kinetoplast polyadenylation factor 3	169.72		Tb927.8.6290	hypothetical protein, conserved	133.775
Tb927.8.7360	hypothetical protein, conserved	169.666		Tb927.5.4120	LSU ribosomal protein, mitochondrial, putative	133.65
Tb927.8.6440	RNA-binding protein, putative	169.625		Tb927.4.1590	Present in the outer mitochondrial membrane proteome 28	133.612
Tb927.10.6490	KIAA1430 homologue, putative	169.577		Tb11.v5.0482	hypothetical protein, conserved	133.586
Tb927.11.370	repressor activator protein 1	169.543		Tb927.10.1420	metallo-peptidase, Clan MG, Family M24	133.468
Tb927.6.750	kinetoplastid-specific phospho-protein phosphatase, putative	169.381		Tb927.7.1540	Staphylococcal nuclease homologue, putative	133.46
Tb927.11.14930	hypothetical protein, conserved	169.205		Tb927.10.1880	hypothetical protein, conserved	133.399
Tb927.8.6880	translation initiation factor IF-2, putative	169.192		Tb927.11.3670	Mitoribosomal SSU assembly factor 16	133.312
Tb927.1.4370	Putative integral membrane protein conserved region (DUF2404), putative	169.117		Tb927.10.4130	NADH-ubiquinone oxidoreductase B13 subunit	133.272
Tb927.6.1770	kinesin, putative	169.107		Tb927.6.400	peptidase M20/M25/M40, putative	133.262
Tb11.0330	Cornifin (SPRR) family, putative	169.048		Tb927.7.6420	hypothetical protein, conserved	133.244
Tb927.7.5320	hypothetical protein, conserved	169.015		Tb927.10.6850	Mitochondrial ribosomal protein S18, putative	133.228
Tb927.6.1460	cyclin 3	169.003		Tb927.10.2940	Soluble NSF attachment protein, SNAP, putative	133.218
Tb927.9.6060	ERV/ALR sulfhydryl oxidase domain-containing protein	168.892		Tb927.9.13100	ankyrin repeat protein, putative	133.167
Tb927.10.14090	transporter, putative	168.878		Tb927.11.14140	ethanolamine-phosphate cytidylyltransferase	133.166
Tb927.7.3610	hypothetical protein, conserved	168.793		Tb11.v5.0356	cytidine triphosphate synthase, putative	133.143
Tb927.7.2980	Nitroreductase family, putative	168.756		Tb927.4.3100	hypothetical protein, conserved	133.03
Tb927.6.4740	importin-alpha re-exporter protein, putative	168.725		Tb927.5.790	casein kinase I isoform 1	133.015
Tb11.v5.0544	methionyl-tRNA formyltransferase, putative	168.68		Tb927.6.3740	heat shock 70 kDa protein, mitochondrial precursor, putative	132.97
Tb927.5.580	prefoldin subunit, putative	168.67		Tb927.11.5520	triosephosphate isomerase	132.852
Tb927.11.16870	NADH-ubiquinone oxidoreductase B8 subunit	168.475		Tb927.8.5600	transaldolase, putative	132.779
Tb927.10.11140	hypothetical protein, conserved	168.465		Tb11.v5.0991	protein phosphatase 2C, putative	132.597
Tb927.11.10730	SWI/SNF-related helicase, putative	168.407		Tb927.2.280	retrotransposon hot spot protein 2 (RHS2), putative	132.531
Tb927.9.4310	tricarboxylate carrier, putative	168.401		Tb927.8.2030	Posterior and Ventral Edge protein 1	132.503
Tb927.11.4690	mitochondrial DNA polymerase I protein B	168.369		Tb927.4.3790	ubiquitin carboxyl-terminal hydrolase, putative	132.498
Tb927.9.11250	predicted WD40 repeat protein	168.337		Tb927.11.2510	NUC173 domain containing protein, putative	132.389
Tb927.10.9890	hypothetical protein, conserved	168.141		Tb927.1.1690	RNA-editing nuclease 1	132.215
Tb927.8.1150	kinetoplastid kinetochore protein 9	168.117		Tb927.8.6010	Heme Response-1 protein, putative	132.213
Tb927.2.4130	enoyl-CoA hydratase/Enoyl-CoA isomerase/3-hydroxyacyl-CoA dehydrogenase, putative	168.104		Tb927.9.11880	Mitochondrial SSU ribosomal protein, putative	132.169
Tb927.8.6390	lysophospholipase, putative	167.965		Tb927.11.3030	phosphoribosylpyrophosphate synthetase, putative	132.075
Tb927.11.8310	class I transcription factor A, subunit 4	167.933		Tb927.8.1580	hypothetical protein, conserved	132.02
Tb927.11.1210	Domain of unknown function (DUF4470)/Domain of unknown function (DUF4471), putative	167.909		Tb927.8.3100	coronin, putative	131.98
Tb927.11.600	Mitochondrial ATP synthase subunit, putative	167.773		Tb927.5.1180	hypothetical protein, conserved	131.87
Tb927.7.4450	SUMO-interacting motif-containing protein	167.744		Tb927.8.3840	hypothetical protein, conserved	131.728
Tb927.4.2210	hypothetical protein, conserved	167.694		Tb927.10.8780	AAA domain containing protein, putative	131.534
Tb927.10.9430	phosphoribosylpyrophosphate synthetase, putative	167.669		Tb927.8.5630	dihydroorotase, putative	131.513
Tb927.11.7580	hypothetical protein, conserved	167.659		Tb927.5.2660	NUC130/3NT domain/SDA1, putative	131.503
Tb927.9.14470	ubiquitin carboxyl-terminal hydrolase, putative	167.425		Tb927.11.1070	glycosomal transporter (GAT3), putative	131.457
Tb927.2.980	retrotransposon hot spot protein 5 (RHS5), degenerate	167.378		Tb927.7.4420	proteasome alpha 3 subunit, putative	131.268
Tb927.9.1880	WD domain, G-beta repeat, putative	167.237		Tb927.5.3170	ribose-phosphate pyrophosphokinase, putative	131.115
Tb927.11.15180	hypothetical protein, conserved	167.223		Tb927.3.3760	tryparedoxin 1b, putative	131.053
Tb927.11.4380	ATP-dependent RNA helicase, putative	167.218		Tb927.10.6170	hypothetical protein, conserved	130.644
Tb927.10.880	thymidine kinase	167.188		Tb927.3.5040	hypothetical protein, conserved	130.603
Tb927.8.7950	Flagellar Member 4	167.108		Tb927.10.13830	Presequence translocase-associated motor 27	130.556
Tb927.11.11770	Eukaryotic translation initiation factor 4E-3	167.087		Tb927.10.4180	TFIIF-stimulated CTD phosphatase, putative	130.527
Tb927.8.5880	eukaryotic translation initiation factor 1A, putative	167.033		Tb927.11.13990	GDP-L-fucose synthetase	130.517
Tb927.8.3060	metallo-peptidase, Clan MF, Family M17	166.993		Tb927.10.8020	prolyl endopeptidase	130.433
Tb927.10.3560	Protein arginine N-methyltransferase 1, prozyme	166.942		Tb927.7.1780	Adenine phosphoribosyltransferase, putative	130.352
Tb927.11.10340	Serine/threonine-protein phosphatase PGAM5, mitochondrial, putative	166.867		Tb927.10.8140	EVE domain containing protein, putative	130.086
Tb927.9.10070	hypothetical protein, conserved	166.854		Tb927.8.6890	putative succinate dehydrogenase subunit	130.078
Tb927.11.16150	tubulin binding cofactor A, putative	166.574		Tb927.9.10010	chaperone protein DnaJ, putative	130.046
Tb927.8.4400	Outer dynein arm docking complex protein 1, putative	166.511		Tb927.9.9840	lipoic acid containing carrier protein, putative	129.914
Tb927.10.2760	ATPase family associated with various cellular activities (AAA), putative	166.476		Tb927.10.10750	metallo-peptidase, Clan MC, Family M14, putative	129.912
Tb927.10.6730	Plasma-membrane choline transporter, putative	166.277		Tb927.10.10710	hypothetical protein, conserved	129.802
Tb927.9.5700	hypothetical protein, conserved	166.148		Tb927.10.15720	proteasome regulatory non-ATP-ase subunit 9	129.684
Tb927.11.14080	cyclin 2	166.141		Tb927.1.730	NADH-ubiquinone oxidoreductase complex I subunit, putative	129.635
Tb927.10.830	adenylate kinase, putative	165.908		Tb927.4.740	Rgp1, putative	129.623
Tb927.4.670	conserved protein, unknown function	165.876		Tb927.4.2540	Neural precursor cell-expressed, developmently downregulated 8	129.604
Tb927.7.5560	SpoU rRNA Methylase family, putative	165.858		Tb927.11.3300	Spindle assembly abnormal 4	129.511
Tb927.11.9220	proteasome regulatory non-ATP-ase subunit 2	165.816		Tb927.10.2890	enolase	129.474
Tb927.9.7770	spermidine synthase	165.566		Tb927.10.14810	multiprotein-bridging factor 1, putative	129.468
Tb927.10.3770	predicted TPR repeat protein	165.308		Tb927.11.15100	Tb5.20	129.345
Tb927.8.7680	amino acid transporter, putative	165.212		Tb927.9.7770	spermidine synthase	129.256
Tb927.9.6920	hypothetical protein, conserved	165.207		Tb927.9.2580	deoxyhypusine hydroxylase, putative	129.253
Tb927.10.11780	hypothetical protein, conserved	165.202		Tb927.10.13630	glucosidase, putative	129.174
Tb927.6.3000	sphingolipid delta 4 desaturase, putative	165.182		Tb927.7.5550	TLD, putative	129.129
Tb927.10.5860	hypothetical protein, conserved	165.126		Tb927.4.2930	OsmC-like protein, putative	129.1
Tb927.8.3750	nucleolar protein 56	165.082		Tb927.11.1270	Mitochondrial ATP synthase subunit, putative	129.071
Tb927.9.3440	cyclophilin type peptidyl-prolyl cis-trans isomerase, putative	165.028		Tb927.9.8810	hypothetical protein, conserved	129.04
Tb927.2.1700	Enriched in surface-labeled proteome protein 10	164.802		Tb927.11.9660	Zinc finger, C3HC4 type (RING finger), putative	129.012
Tb927.11.5400	signal recognition particle 54 kDa	164.759		Tb927.10.12380	chaperone protein DnaJ, putative	128.931
Tb927.4.1940	WD domain, G-beta repeat, putative	164.512		Tb927.2.4720	dolichyl-P-Man:GDP-Man7GlcNAc2-PP-dolichyl alpha-1,6-mannosyltransferase, putative	128.836
Tb927.6.4420	tRNA (Guanine-1)-methyltransferase, putative	164.399		Tb927.6.950	cysteinyl-tRNA synthetase, putative	128.751
Tb927.10.6180	FLA1-like protein	164.339		Tb927.7.2630	50S ribosome-binding GTPase, putative	128.734
Tb927.11.7070	ATP-dependent DEAD/H RNA helicase, putative	164.285		Tb927.10.9290	Phosphoseryl-tRNA Kinase, putative	128.702
Tb927.7.1860	hypothetical protein, conserved	164.23		Tb927.9.9150	Mitoribosomal LSU assembly factor 13	128.443
Tb927.10.2810	hypothetical protein, conserved	163.936		Tb927.5.1940	hypothetical protein, conserved	128.415
Tb927.5.3220	signal peptidase type I, putative	163.87		Tb11.0840	hypothetical protein	128.401
Tb927.11.12110	RNA helicase, putative	163.602		Tb927.11.13730	ornithine decarboxylase	128.374
Tb927.8.570	proteasome regulatory non-ATP-ase subunit 10	163.531		Tb927.11.10220	hypothetical protein, conserved	128.356
Tb927.6.4300	glyceraldehyde 3-phosphate dehydrogenase, glycosomal	163.467		Tb927.3.4960	kinesin, putative	128.307
Tb927.6.3560	hypothetical protein, conserved	163.451		Tb927.3.5060	Ankyrin repeats (many copies)/Ankyrin repeats (3 copies), putative	128.295
Tb927.4.5380	Cilia- and flagella-associated protein 43	163.338		Tb927.8.2320	hypothetical protein	128.29
Tb927.11.3640	Mitochondrial ribosomal protein L27	163.209		Tb927.8.5760	Ankyrin repeats (many copies)/Alpha/beta hydrolase family, putative	128.196
Tb927.11.6160	eukaryotic release factor 3, putative	163.041		Tb927.7.6620	Probable N6-adenine methyltransferase, putative	128.069
Tb927.7.290	leucine-rich repeat protein 1 (LRRP1), putative	162.991		Tb927.11.7880	hypothetical protein, conserved	128.054
Tb927.5.2080	GMP reductase	162.902		Tb927.11.2570	hypothetical protein, conserved	127.961
Tb927.3.4840	ubiquitin carboxyl-terminal hydrolase, putative	162.894		Tb927.10.2620	CS domain containing protein, putative	127.954
Tb927.9.2620	Mitoribosomal SSU assembly factor 6	162.723		Tb927.11.9790	calmodulin, putative	127.951
Tb927.4.2770	hypothetical protein, conserved	162.681		Tb927.5.1700	replication Factor A 28 kDa subunit, putative	127.905
Tb927.5.510	putative succinate dehydrogenase subunit	162.679		Tb927.11.14680	phosphatidylinositol 3-related kinase, putative	127.873
Tb927.9.11230	calmodulin-like protein, putative	162.617		Tb927.10.8220	hypothetical protein, conserved	127.855
Tb927.11.7180	MORN repeat, putative	162.552		Tb927.11.13690	Radial spoke protein 11	127.744
Tb927.4.2450	protein disulfide isomerase 1	162.502		Tb927.8.6760	translationally-controlled tumor protein homolog, putative	127.722
Tb927.10.8170	Nucleoporin NUP144	162.443		Tb11.v5.0963	Uncharacterised ACR, YggU family COG1872, putative	127.707
Tb927.9.5800	hypothetical protein, conserved	162.362		Tb927.3.4130	hypothetical protein, conserved	127.387
Tb927.10.8230	protein disulfide isomerase 2	162.344		Tb927.7.1350	Pentatricopeptide repeat protein (PPR), putative	127.371
Tb927.4.3060	hypothetical protein, conserved	162.245		Tb927.11.12100	RNA-binding protein, putative	127.298
Tb927.11.12800	ribonucleoside-diphosphate reductase small chain	162.147		Tb927.9.9220	ribonuclease P	127.215
Tb927.11.16280	60S ribosomal protein L8, putative	162.095		Tb927.6.4510	hypothetical protein, conserved	127.099
Tb927.9.12930	selenocysteine lyase	162.06		Tb927.8.7250	repressor of RNA polymerase III transcription MAF1	127.092
Tb11.v5.0643	dual specificity protein phosphatase, putative	162.055		Tb927.11.2340	hypothetical protein, conserved	127.085
Tb927.11.2230	carnitine O-acetyltransferase, putative	161.937		Tb927.11.6600	conserved protein, unknown function	127.041
Tb927.11.14390	hypothetical protein, conserved	161.915		Tb927.9.12300	replication factor C, subunit 3, putative	127.019
Tb927.11.12150	flagellar pocket cytoskeletal protein bilbo1	161.907		Tb927.1.1240	cytidine triphosphate synthase, putative	126.83
Tb927.11.5270	ubiquitin carboxyl-terminal hydrolase, putative	161.84		Tb927.11.19800	hypothetical protein	126.613
Tb927.11.2260	Eukaryotic translation initiation factor 4E-1	161.808		Tb927.11.16870	NADH-ubiquinone oxidoreductase B8 subunit	126.588
Tb927.6.1670	PAB-dependent poly(A)-specific ribonuclease subunit PAN2 (pseudogene)	161.57		Tb11.v5.0650	enolase, putative	126.542
Tb927.11.11550	DNA topoisomerase II alpha, putative	161.549		Tb927.10.8650	ran binding protein, putative	126.479
Tb927.5.1730	Ecotin-like protein	161.393		Tb927.9.7650	ADP-ribosylation factor, putative	126.363
Tb11.v5.0254	pantothenate kinase subunit, putative	161.392		Tb927.11.12680	prefoldin subunit 2, putative	126.339
Tb927.2.4140	hypothetical protein, conserved	161.391		Tb927.11.12380	hypothetical protein, conserved	126.329
Tb927.3.3490	High mobility group protein TDP1	161.323		Tb11.v5.0566	hypothetical protein, conserved	126.305
Tb927.9.1440	Paraquat-inducible protein A, putative	161.289		Tb927.11.1770	hypothetical protein, conserved	126.245
Tb927.7.830	telomerase-associated protein, putative	161.274		Tb927.5.3895	hypothetical protein	126.175
Tb927.5.3300	hypothetical protein, conserved	161.166		Tb927.5.4220	histone H4, putative	126.049
Tb927.10.6850	Mitochondrial ribosomal protein S18, putative	161.032		Tb927.10.1170	intraflagellar transport protein 172	126.009
Tb927.11.6170	protein transport protein SEC31, putative	161.022		Tb11.v5.0881	antigenic protein, putative	125.998
Tb927.9.10570	predicted zinc finger protein	161.01		Tb927.8.7730	Sphingosine N-acyltransferase, putative	125.995
Tb927.5.670	hypothetical protein, conserved	160.849		Tb927.3.3330	heat shock protein 20, putative	125.984
Tb927.6.2330	RGG protein	160.724		Tb927.8.1050	SUMO-interacting motif-containing protein	125.852
Tb927.2.1560	peptidyl-prolyl cis-trans isomerase, putative	160.687		Tb927.11.1410	class I transcription factor A, subunit 3	125.819
Tb927.1.870	deoxyhypusine synthase	160.622		Tb927.5.2150	hypothetical protein, conserved	125.791
Tb927.10.11060	hypothetical protein, conserved	160.487		Tb927.7.370	hypothetical protein, conserved	125.787
Tb927.5.3590	Putative zinc finger motif, C2HC5-type/ASCH domain containing protein, putative	160.306		Tb927.11.5240	Methyltransferase TRM13, putative	125.776
Tb927.6.2660	hypothetical protein, conserved	160.25		Tb927.4.4630	hypothetical protein, conserved	125.672
Tb927.9.13380	Autophagy-related protein 24	160.009		Tb927.5.3140	hypothetical protein, conserved	125.517
Tb927.3.3560	U-box domain containing protein, putative	159.944		Tb927.10.11440	G1 cyclin CycE4, putative	125.494
Tb927.2.1180	retrotransposon hot spot protein 3 (RHS3), putative	159.816		Tb927.11.7500	Protein of unknown function (DUF423), putative	125.434
Tb927.11.13380	VSG Exclusion Protein 2	159.812		Tb927.10.9990	non-canonical purine NTP pyrophosphatase, RdgB/HAM1 family, putative	125.369
Tb927.2.1050	retrotransposon hot spot protein 1 (RHS1), interrupted	159.739		Tb927.11.12020	hypothetical protein, conserved	125.349
Tb927.7.6420	hypothetical protein, conserved	159.65		Tb927.3.1070	Peptide chain release factor 1, mitochondrial, putative	125.224
Tb927.8.5470	flagellar calcium-binding 24 kDa protein	159.621		Tb927.1.2190	Raptor N-terminal CASPase like domain containing protein, putative	125.065
Tb927.6.1430	hypothetical protein, conserved	159.573		Tb11.v5.0228	75 kDa invariant surface glycoprotein, putative	125.033
Tb927.3.1920	General negative regulator of transcription subunit 5	159.545		Tb927.11.11210	paraflagellar rod component, putative	124.992
Tb927.11.3270	squalene monooxygenase, putative	159.539		Tb927.11.16550	Zinc finger protein, C3H1 type-like	124.979
Tb927.4.4510	protein phosphatase 2C, putative	159.406		Tb927.4.5380	Cilia- and flagella-associated protein 43	124.844
Tb927.5.3560	vesicle-associated membrane protein, putative	159.364		Tb927.8.4540	PAB1-binding protein , putative	124.837
Tb927.11.12790	ribonucleoside-diphosphate reductase small chain	159.355		Tb927.5.970	class I transcription factor A, subunit 6	124.779
Tb927.8.7710	hypothetical protein, conserved	159.302		Tb11.v5.0966	hypothetical protein, conserved	124.718
Tb927.10.3520	protease regulatory ATPase subunit 4	159.276		Tb927.4.1950	NADPH-dependent diflavin oxidoreductase 1	124.712
Tb927.8.5750	hypothetical protein, conserved	159.19		Tb927.10.8670	hypothetical protein, conserved	124.596
Tb927.2.3480	transcription elongation factor s-II, putative	159.159		Tb927.3.5350	hypothetical protein, conserved	124.571
Tb927.7.4170	Fatty acid elongase	158.964		Tb927.10.10140	paraflagellar rod component, putative	124.527
Tb927.11.16250	PIN domain containing protein, putative	158.915		Tb927.10.6640	transmembrane emp24 domain-containing protein	124.499
Tb927.10.8030	Mitochondrial ATP synthase subunit 5	158.898		Tb927.4.1340	Cleavage and polyadenylation specificity factor subunit	124.495
Tb927.5.3160	CMGC/CLK family protein kinase, putative	158.798		Tb927.9.14470	ubiquitin carboxyl-terminal hydrolase, putative	124.479
Tb927.10.390	DUF2407 ubiquitin-like domain containing protein, putative	158.738		Tb927.8.2020	agmatinase, putative	124.458
Tb927.9.11940	replication factor A protein 3, putative	158.689		Tb927.4.3350	Carnosine N-methyltransferase, putative	124.43
Tb927.11.7600	hypothetical protein, conserved	158.651		Tb927.11.12940	Uncharacterised protein family (UPF0160), putative	124.428
Tb927.10.15170	hypothetical protein, conserved	158.635		Tb927.2.3480	transcription elongation factor s-II, putative	124.371
Tb927.9.1750	Fibronectin type III domain containing protein, putative	158.592		Tb927.4.520	hypothetical protein, conserved	124.367
Tb927.10.5350	dynein heavy chain, putative	158.561		Tb927.11.4850	hypothetical protein, conserved	124.336
Tb927.11.7675	ribosomal protein S10p/S20	158.501		Tb927.7.3140	hypothetical protein, conserved	124.334
Tb927.10.310	pumillio/PUF RNA binding protein 3	158.458		Tb927.11.15080	Transmembrane proteins 14C, putative	124.287
Tb927.1.1240	cytidine triphosphate synthase, putative	158.435		Tb927.5.4160	hypothetical protein, conserved	124.231
Tb927.11.16030	proteasome regulatory non-ATP-ase subunit 7	158.43		Tb927.11.10230	RNA polymerase-associated protein CDC73, putative	124.203
Tb927.2.4110	Mitochondrial-processing peptidase subunit alpha	158.361		Tb927.7.7430	ATP synthase F1, alpha subunit	124.083
Tb927.11.9170	DNA topoisomerase III, putative	158.22		Tb927.9.13770	proteasome complex subunit Rpn13 ubiquitin receptor, putative	124.042
Tb927.10.11110	hypothetical protein, conserved	158.215		Tb927.3.4480	hypothetical protein, conserved	124.004
Tb927.5.3670	DNA repair protein, putative	158.144		Tb927.8.5850	hypothetical protein, conserved	123.922
Tb927.10.5050	mitochondrial ATP synthase epsilon chain	157.904		Tb927.11.9170	DNA topoisomerase III, putative	123.774
Tb927.3.690	CMGC/RCK protein kinase, putative	157.873		Tb927.6.3600	Mitoribosomal LSU assembly factor 24	123.687
Tb927.11.2380	phosphoglycerate kinase, putative	157.741		Tb927.4.4700	hypothetical protein, conserved	123.668
Tb927.10.2470	Cleft lip and palate transmembrane protein 1 (CLPTM1), putative	157.725		Tb927.7.2870	histone H2A, putative	123.653
Tb927.3.1190	hypothetical protein, conserved	157.366		Tb927.3.5580	tryptophanyl-tRNA synthetase	123.643
Tb927.10.16120	inosine-5'-monophosphate dehydrogenase	157.316		Tb927.7.280	cyclophilin-type peptidyl-prolyl cis-trans isomerase, putative	123.633
Tb927.4.5190	hypothetical protein, conserved	157.24		Tb927.9.9115	hypothetical protein	123.603
Tb927.10.14260	AP-4 complex subunit sigma-1, putative	157.123		Tb927.10.13550	hypothetical protein, conserved	123.469
Tb927.4.3560	protein phoshatase 1, putative	157.036		Tb927.4.1260	hypothetical protein, conserved	123.454
Tb927.11.5250	hypothetical protein, conserved	156.939		Tb11.v5.0553	ubiquitin hydrolase, putative	123.439
Tb927.11.2320	Hereditary spastic paraplegia protein strumpellin, putative	156.874		Tb927.10.11210	hypothetical protein, conserved	123.301
Tb927.7.6440	vesicle transport v-SNARE protein, putative	156.853		Tb927.4.1630	ribosomal RNA processing protein 6	123.288
Tb927.3.4500	Fumarate hydratase class I, cytosolic	156.804		Tb927.7.2710	NADH-cytochrome b5 reductase, putative	123.257
Tb927.11.2750	Present in the outer mitochondrial membrane proteome 12	156.704		Tb927.10.3790	hypothetical protein, conserved	123.216
Tb927.11.16575	hypothetical protein	156.578		Tb927.8.590	carnitine O-palmitoyltransferase, putative	123.184
Tb927.1.600	phosphate-repressible phosphate permease, putative	156.57		Tb927.7.6190	Ring finger domain containing protein, putative	123.154
Tb927.3.2080	hypothetical protein, conserved	156.517		Tb927.10.10390	trypanothione reductase	123.145
Tb927.3.3760	tryparedoxin 1b, putative	156.404		Tb927.9.9700	NADH dehydrogenase (ubiquinone) 1 alpha subcomplex subunit, putative	123.12
Tb927.11.13240	RNA polymerase subunit, putative	156.378		Tb927.7.5870	hypothetical protein, conserved	123.078
Tb927.5.3040	MIX protein	156.37		Tb927.11.16580	hypothetical protein, conserved	123.056
Tb927.11.14700	hypothetical protein, conserved	156.211		Tb927.1.3150	hypothetical protein, conserved	122.968
Tb927.8.5280	mitochondrial ribosomal protein s34	156.206		Tb927.5.1460	Possible lysine decarboxylase, putative	122.959
Tb927.9.9320	MAPK/MAK/MRK overlapping kinase, putative	156.142		Tb927.2.2520	Mitochondrial outer membrane protein porin 2	122.933
Tb927.11.8950	leucine rich repeat	156.093		Tb927.9.13680	ADP-ribosylation factor, putative	122.928
Tb927.8.560	hypothetical protein, conserved	156.088		Tb927.4.2730	kinesin, putative	122.77
Tb927.10.13580	major facilitator superfamily protein (MFS), putative	156.087		Tb11.01.1680.v5	polyubiquitin, putative	122.586
Tb927.11.8290	DIS3-like exonuclease, putative	156.06		Tb927.11.5510	dynein light chain p28, axonemal, putative	122.5
Tb927.10.7030	hypothetical protein, conserved	156.009		Tb927.4.2390	ATP-dependent RNA helicase, putative	122.44
Tb927.5.3550	hypothetical protein, conserved	156.007		Tb927.7.1640	Mitoribosomal LSU assembly factor 1	122.395
Tb927.3.3370	hypothetical protein, conserved	155.938		Tb927.7.6260	TPR repeat, putative	122.384
Tb927.11.5800	hypothetical protein, conserved	155.898		Tb927.1.2750	hypothetical protein, conserved	122.288
Tb927.11.10230	RNA polymerase-associated protein CDC73, putative	155.833		Tb927.7.2350	hypothetical protein, conserved	122.285
Tb927.4.1120	hypothetical protein, conserved	155.807		Tb11.v5.0717	hypothetical protein, conserved	122.266
Tb927.1.3310	hypothetical protein, conserved	155.724		Tb927.8.5470	flagellar calcium-binding 24 kDa protein	122.198
Tb927.10.10750	metallo-peptidase, Clan MC, Family M14, putative	155.712		Tb927.2.2910	hypothetical protein, conserved	122.137
Tb927.9.9780	peptidyl-prolyl cis-trans isomerase (cyclophilin- 40), putative	155.636		Tb927.2.2770	hypothetical protein, conserved	122.136
Tb927.9.11960	hypothetical protein, conserved	155.578		Tb927.5.3850	XRN 5'-3' exonuclease N-terminus, putative	122.129
Tb11.v5.0196	Proteasome subunit A N-terminal signature/Proteasome subunit, putative	155.495		Tb927.4.2890	hypothetical protein, conserved	122.111
Tb927.3.620	ATP-dependent DEAD/H RNA helicase, putative	155.42		Tb927.6.3680	Present in the outer mitochondrial membrane proteome 31	122.028
Tb927.1.640	BRCA2	155.414		Tb927.11.600	Mitochondrial ATP synthase subunit, putative	121.838
Tb927.10.4980	ubiquitin-like protein DSK2, putative	155.068		Tb927.3.5330	centaurin beta 5	121.813
Tb927.1.4490	acetyltransferase, putative	155.059		Tb927.7.5320	hypothetical protein, conserved	121.81
Tb927.10.14460	leucine-rich repeat protein (LRRP), putative	154.93		Tb927.11.13450	hypothetical protein, conserved	121.804
Tb927.9.6380	hypothetical protein, conserved	154.879		Tb927.10.10770	Generative cell specific 1 protein, putative	121.775
Tb927.11.4160	predicted C2 domain protein	154.854		Tb927.2.5290	hypothetical protein, conserved	121.77
Tb927.4.2630	ATP-dependent DEAD/H RNA helicase, putative	154.677		Tb927.5.3900	Galactose oxidase, central domain/Domain of unknown function (DUF4110), putative	121.646
Tb927.11.12040	Cytochrome c oxidase component, putative	154.617		Tb927.7.2480	Parvulin 42	121.641
Tb927.10.5420	hypothetical protein, conserved	154.573		Tb927.8.7740	amino acid transporter, putative	121.545
Tb927.2.6050	beta prime COP protein	154.501		Tb927.2.4510	cdc2-related kinase 9	121.497
Tb927.11.4900	WD40/YVTN repeat-like-containing protein	154.451		Tb927.10.12310	helicase-like protein	121.491
Tb927.8.6250	Nucleoporin NUP76	154.375		Tb927.11.14960	pumilio/PUF RNA binding protein 7, putative	121.475
Tb927.4.1480	DNA cross-link repair protein pso2/snm1	154.364		Tb927.7.600	mitochondrial DNA ligase homolog, LIG k-beta	121.359
Tb927.11.12810	ribonucleoside-diphosphate reductase small chain	154.346		Tb927.11.5960	hypothetical protein, conserved	121.355
Tb927.3.1200	hypothetical protein, conserved	154.341		Tb927.6.4770	protein mkt1, putative	121.354
Tb927.5.3500	SET domain containing protein, putative	154.331		Tb927.11.16460	hypothetical protein, conserved	121.342
Tb927.3.2140	transcription activator, putative	154.25		Tb927.7.1060	ISWI complex protein	121.294
Tb927.2.4810	Component of motile flagella 5	154.155		Tb927.8.570	proteasome regulatory non-ATP-ase subunit 10	121.283
Tb927.5.3240	hypothetical protein, conserved	154.105		Tb927.7.3160	Cytoplasmic dynein 1 heavy chain (DYNC1H1), putative	121.263
Tb927.7.1200	Protein of unknown function (DUF525), putative	154.062		Tb927.2.4370	trypanothione synthetase	121.26
Tb927.11.12420	kinetoplastid kinetochore protein 19	153.982		Tb927.6.2420	p22 protein precursor	121.231
Tb927.2.4520	hypothetical protein, conserved	153.944		Tb927.9.9280	hypothetical protein, conserved	121.167
Tb927.8.4780	Flagellar Member 3	153.928		Tb927.6.1050	cysteine peptidase, Clan CA, family C1, Cathepsin L-like	121.107
Tb927.10.4880	hypothetical protein, conserved	153.901		Tb927.11.6210	Lanosterol 14-alpha demethylase	121.093
Tb927.9.1380	hypothetical protein, conserved	153.848		Tb927.11.4530	N-acetyltransferase subunit ARD1	121.07
Tb927.7.4390	threonine synthase, putative	153.803		Tb927.5.1210	short-chain dehydrogenase, putative	120.995
Tb927.4.4070	mevalonate kinase, putative	153.615		Tb927.10.280	cytochrome oxidase subunit VI	120.965
Tb927.9.6010	DNA repair protein Rad9, putative	153.56		Tb927.11.8050	Sas10/Utp3/C1D family/Sas10 C-terminal domain containing protein, putative	120.958
Tb927.11.6770	hypothetical protein, conserved	153.432		Tb927.11.16750	hypothetical protein, conserved	120.903
Tb11.v5.0636	C-terminal motor kinesin, putative	153.405		Tb927.10.6800	developmentally regulated GTP-binding protein, putative	120.796
Tb927.8.4430	uridine phosphorylase	153.339		Tb927.11.4390	Histidine phosphatase superfamily (branch 1), putative	120.775
Tb927.9.12400	STE/STE11 serine/threonine-protein kinase, putative	153.305		Tb927.11.11250	cytosolic malate dehydrogenase	120.75
Tb927.7.3040	F-box and WD40 domain containing protein	153.277		Tb927.10.14260	AP-4 complex subunit sigma-1, putative	120.716
Tb927.5.2530	RNA cytidine acetyltransferase	153.256		Tb927.9.5210	glutaminyl-tRNA synthetase, putative	120.628
Tb927.10.6990	hypothetical protein, conserved	153.232		Tb927.7.300	UDP-Gal or UDP-GlcNAc-dependent glycosyltransferase, putative	120.556
Tb927.11.1390	class I transcription factor A, subunit 1	153.231		Tb927.11.5620	SUMO-interacting motif-containing protein	120.546
Tb927.2.1080	retrotransposon hot spot protein 5 (RHS5), putative	153.086		Tb927.10.14220	hypothetical protein, conserved	120.533
Tb927.10.10120	hypothetical protein, conserved	153.001		Tb927.10.15040	hypothetical protein, conserved	120.472
Tb927.10.2730	START domain containing protein, putative	152.909		Tb927.11.6490	hypothetical protein, conserved	120.309
Tb927.6.4210	aldehyde dehydrogenase, putative	152.833		Tb927.5.700	F-box-like, putative	120.118
Tb927.5.3700	hypothetical protein, conserved	152.748		Tb927.11.7150	NGG1 interacting factor 3-like	120.075
Tb927.7.2750	calcium/calmodulin-dependent protein kinase, putative	152.639		Tb927.11.11135	hypothetical protein	119.97
Tb927.8.4280	nuclear transport factor 2, putative	152.526		Tb927.9.15050	nexin-dynein regulatory complex 4	119.873
Tb927.8.7260	kinetoplast-associated protein, putative	152.494		Tb927.10.7610	NADH-ubiquinone oxidoreductase complex I subunit, putative	119.834
Tb927.11.13230	VAMP-associated protein, putative	152.35		Tb927.6.4450	Pentatricopeptide repeat protein (PPR), putative	119.662
Tb927.11.3330	hypothetical protein, conserved	152.317		Tb927.10.13920	hypothetical protein, conserved	119.628
Tb927.9.15190	ribosomal protein L15, putative	152.277		Tb927.1.1220	RWD domain-containing protein	119.61
Tb05.5K5.130	paraflagellar rod component par4, putative	152.236		Tb927.11.11100	glucosamine 6-phosphate N-acetyltransferase	119.535
Tb927.4.3430	Mitochondrial import inner membrane translocase subunit TIM12	152.204		Tb927.10.15490	GDP-mannose 4,6 dehydratase	119.53
Tb927.9.9740	AMP deaminase, putative	152.183		Tb927.4.1580	WW domain containing protein, putative	119.432
Tb927.10.2640	intraflagellar transport protein 81	152.178		Tb927.9.11800	MATE efflux family protein, putative	119.427
Tb927.5.1660	pyruvate dehydrogenase phosphatase, putative	152.163		Tb927.11.10720	hypothetical protein, conserved	119.374
Tb927.11.5730	pre-mRNA-splicing factor ATP-dependent RNA helicase, putative	152.118		Tb927.8.6390	lysophospholipase, putative	119.363
Tb927.7.5590	Domain of unknown function (DUF3883), putative	152.107		Tb927.11.11900	Coatomer subunit gamma	119.345
Tb927.3.4080	Pyruvate transporter, putative	152.04		Tb927.9.13780	Mitochondrial SSU ribosomal protein, putative	119.236
Tb927.10.11310	intraflagellar transport protein 57/55	152.037		Tb927.9.1560	DnaJ domain containing protein, putative	119.188
Tb927.7.2860	histone H2A, putative	152.029		Tb927.2.3800	guide RNA associated protein 1	119.152
Tb927.7.3020	Nitroreductase family, putative	151.903		Tb927.9.9190	hypothetical protein, conserved	119.11
Tb927.1.4160	hypothetical protein, conserved	151.876		Tb927.8.1500	hypothetical protein, conserved	119.053
Tb927.10.8150	Bromodomain factor 1	151.826		Tb927.1.570	Histone-lysine N-methyltransferase, H3 lysine-76 specific	118.926
Tb927.8.1410	pre-rrna-processing protein tsr1 homolog	151.811		Tb927.4.2330	hypothetical protein, conserved	118.9
Tb11.v5.0567	retrotransposon hot spot (RHS) protein, putative	151.687		Tb927.1.4160	hypothetical protein, conserved	118.866
Tb927.8.6580	Succinate dehydrogenase [ubiquinone] flavoprotein subunit, mitochondrial	151.564		Tb927.10.14040	vacuolar ATP synthase subunit c, putative	118.843
Tb927.2.3030	ATP-dependent Clp protease subunit, heat shock protein 78 (HSP78), putative	151.546		Tb927.10.13140	hypothetical protein, conserved	118.838
Tb11.v5.0659	Eukaryotic translation initiation factor 4 gamma 3, putative	151.536		Tb927.10.12720	Bait On Hook 1	118.748
Tb927.8.5450	Eflornithine transporter AAT6	151.526		Tb927.9.4530	hypothetical protein, conserved	118.713
Tb927.5.3100	hypothetical protein	151.505		Tb927.7.5940	Protein Associated with Differentiation	118.709
Tb927.7.5880	cis-prenyltransferase-like protein	151.493		Tb927.7.3760	phosphatidylserine synthase, putative	118.709
Tb927.5.3710	Inositol phosphosphingolipids phospholipase C	151.391		Tb927.8.6880	translation initiation factor IF-2, putative	118.709
Tb927.10.6210	TPR repeat, putative	151.349		Tb11.v5.0261	adenosine 5'-monophosphoramidase, putative	118.662
Tb927.11.1410	class I transcription factor A, subunit 3	151.301		Tb927.4.4650	diphthine synthase, putative	118.62
Tb927.6.480	surface protein EP3-2 procyclin precursor	151.234		Tb927.10.13820	Mitochondrial SSU ribosomal protein, putative	118.62
Tb927.1.2980	hypothetical protein, conserved	151.079		Tb927.7.6070	receptor-type adenylate cyclase GRESAG 4, putative	118.555
Tb927.10.14150	EnigmRBP1	151.058		Tb927.6.1000	cysteine peptidase, Clan CA, family C1, Cathepsin L-like	118.494
Tb927.11.4910	predicted ankyrin repeat family protein	150.981		Tb927.9.9060	Lsm12 protein, putative	118.476
Tb927.1.5000	hypothetical protein, conserved	150.897		Tb927.7.650	Nucleolar protein 105	118.472
Tb927.11.13930	U3 small nucleolar ribonucleoprotein protein IMP3, putative	150.835		Tb927.11.720	hypothetical protein, conserved	118.472
Tb927.1.3050	tRNA (Uracil-5-)-methyltransferase, putative	150.82		Tb927.9.12750	hypothetical protein, conserved	118.449
Tb927.10.14510	root hair defective 3 GTP-binding protein (RHD3), putative	150.804		Tb927.11.9620	hypothetical protein, conserved	118.293
Tb927.4.3790	ubiquitin carboxyl-terminal hydrolase, putative	150.711		Tb927.11.4360	Protein of unknown function (DUF1014), putative	118.279
Tb927.10.6610	chaperone protein DnaJ, putative	150.686		Tb927.9.4310	tricarboxylate carrier, putative	118.206
Tb927.8.4010	Flagellum adhesion protein 1	150.647		Tb927.8.1170	eukaryotic translation initiation factor 3 subunit h	118.139
Tb927.3.2630	hypothetical protein, conserved	150.565		Tb927.10.12970	AN1-like zinc finger, putative	118.138
Tb11.v5.0877	eukaryotic translation initiation factor 3 subunit 8, putative	150.48		Tb927.7.2140	zinc finger protein family member, putative	118.136
Tb927.11.1720	hypothetical protein, conserved	150.238		Tb927.6.4710	calmodulin, putative	118.079
Tb927.9.9410	inositol phosphorylceramide synthase	150.238		Tb927.3.2880	Mitochondrial ATP synthase subunit, putative	118.03
Tb927.11.3190	hypothetical protein	150.19		Tb927.3.1680	Eukaryotic translation initiation factor 3 subunit F	118.018
Tb927.11.230	cleavage and polyadenylation specificity factor subunit 2	150.164		Tb927.3.2280	vacuolar sorting protein 33 , putative	118
Tb927.11.15850	kinteoplast poly(A) polymerase complex 1 subunit	150.103		Tb927.7.3540	hypothetical protein, conserved	117.892
Tb11.v5.0569	amino acid transporter, putative	150.032		Tb927.9.15230	hypothetical protein, conserved	117.888
Tb927.7.280	cyclophilin-type peptidyl-prolyl cis-trans isomerase, putative	149.957		Tb927.9.7740	lipid-like atypical dual specificity phosphatase, putative	117.845
Tb927.10.4710	proteasome subunit beta type-2, putative	149.77		Tb927.8.1360	Dynein heavy chain, N-terminal region 2, putative	117.844
Tb927.8.6760	translationally-controlled tumor protein homolog, putative	149.727		Tb927.5.1470	NADH-cytochrome b5 reductase, putative	117.808
Tb927.5.3120	eukaryotic translation initiation factor 2 beta subunit, putative	149.701		Tb927.7.1100	hypothetical protein, conserved	117.774
Tb927.11.7500	Protein of unknown function (DUF423), putative	149.635		Tb927.9.11870	zinc finger protein, putative	117.768
Tb927.11.4960	transcription elongation factor s-II, putative	149.619		Tb11.v5.0625	C-terminal motor kinesin, putative	117.738
Tb927.6.5110	damage-specific DNA binding protein, putative	149.506		Tb927.9.6270	hypothetical protein, conserved	117.694
Tb927.5.3860	tubulin tyrosine ligase, putative	149.468		Tb927.11.4670	hypothetical protein, conserved	117.549
Tb927.5.1130	hypothetical protein, conserved	149.456		Tb927.10.8890	kinetoplast DNA-associated protein, putative	117.541
Tb927.11.3140	dual specificity tyrosine-phosphorylation-regulated kinase 2, putative	149.441		Tb927.5.3710	Inositol phosphosphingolipids phospholipase C	117.522
Tb927.10.5930	NEK family Serine/threonine-protein kinase, putative	149.428		Tb927.11.2760	hypothetical protein, conserved	117.52
Tb927.4.2400	hypothetical protein, conserved	149.301		Tb927.3.1410	cytochrome oxidase subunit VII	117.511
Tb927.9.12700	phospholipase A1, putative	149.296		Tb927.5.2380	hydrolase, alpha/beta fold family, putative	117.336
Tb927.10.12680	60S ribosomal protein L34, putative	149.287		Tb927.4.1760	Cardiolipin-dependent protein 17kDa	117.289
Tb927.10.14870	hypothetical protein, conserved	149.242		Tb927.11.12240	cysteine peptidase, Clan CA, family C19, putative	117.19
Tb927.7.3740	SUMO-interacting motif-containing protein	149.241		Tb927.9.1390	CSL zinc finger, putative	117.176
Tb927.2.5250	tubulin-tyrosine ligase, putative	149.187		Tb927.2.2430	casein kinase II, alpha chain	117.175
Tb927.4.750	50S ribosomal protein L7Ae, putative	149.091		Tb927.3.4440	hypothetical protein, conserved	116.826
Tb927.1.730	NADH-ubiquinone oxidoreductase complex I subunit, putative	149.089		Tb927.2.1560	peptidyl-prolyl cis-trans isomerase, putative	116.75
Tb927.6.2270	AdoMet dependent proline di-methyltransferase, putative	149.073		Tb927.3.5150	exonuclease, putative	116.735
Tb11.v5.0468	alpha tubulin, putative	149.056		Tb11.v5.0358	hypothetical protein, conserved	116.724
Tb927.11.2240	hypothetical protein, conserved	149.018		Tb927.6.4970	serine/arginine-rich protein specific kinase SRPK, putative	116.721
Tb927.6.4600	pre-mRNA splicing factor ATP-dependent RNA helicase, putative	149.016		Tb927.10.6860	endonuclease v	116.716
Tb927.9.12430	riboflavin kinase, putative	148.941		Tb927.11.980	Nucleoporin NUP158	116.689
Tb927.9.10350	Snf7, putative	148.876		Tb927.9.9520	zinc finger protein family member, putative	116.68
Tb927.10.5480	60S ribosomal protein L24, putative	148.846		Tb927.8.1750	Fe-S cluster assembly protein DRE2	116.668
Tb927.10.9130	pre-mRNA splicing factor ATP-dependent RNA helicase, putative	148.762		Tb927.4.1370	Mitoribosomal SSU assembly factor 31	116.624
Tb927.11.2280	BRO1-like domain/ALIX V-shaped domain binding to HIV, putative	148.703		Tb927.5.4080	hypothetical protein, conserved	116.616
Tb927.10.2350	pyruvate dehydrogenase complex E3 binding protein, putative	148.682		Tb927.3.1780	U6 snRNA-associated Sm-like protein LSm8p	116.531
Tb927.3.5060	Ankyrin repeats (many copies)/Ankyrin repeats (3 copies), putative	148.518		Tb927.7.3620	tyrosyl-tRNA synthetase	116.52
Tb927.10.9260	hypothetical protein, conserved	148.427		Tb927.8.4930	hypothetical protein, conserved	116.514
Tb927.7.3560	Component of motile flagella 7	148.256		Tb927.9.8050	Protein of unknown function (DUF974), putative	116.432
Tb11.1810	retrotransposon hot spot (RHS) protein, (pseudogene), putative	148.213		Tb927.6.4580	Mitochondrial SSU ribosomal protein, putative	116.257
Tb11.v5.0616	paraflagellar rod protein, putative	148.131		Tb927.5.1050	hypothetical protein	116.005
Tb927.9.5210	glutaminyl-tRNA synthetase, putative	148.066		Tb927.11.10940	hypothetical protein, conserved	115.939
Tb927.11.1150	radial spoke protein 3	148.041		Tb927.11.3490	hypothetical protein, conserved	115.848
Tb927.6.2730	hypothetical protein, conserved	148.036		Tb927.6.4240	hypothetical protein, conserved	115.844
Tb927.4.4880	RING-variant domain containing protein, putative	147.999		Tb927.9.5700	hypothetical protein, conserved	115.786
Tb927.1.3150	hypothetical protein, conserved	147.996		Tb927.9.11000	ras-related protein RAB7, putative	115.782
Tb927.5.4480	paraflagellar rod component par4, putative	147.972		Tb927.11.9630	Snf7, putative	115.76
Tb927.8.7670	amino acid transporter, putative	147.862		Tb927.4.1620	phosphatidylinositol phosphate kinase alpha	115.734
Tb927.10.8360	Poly(A)-specific ribonuclease PARN-2	147.819		Tb11.v5.0643	dual specificity protein phosphatase, putative	115.718
Tb927.9.1340	Myosin-like protein 2	147.777		Tb927.9.4350	hypothetical protein, conserved	115.613
Tb927.7.2590	prefoldin, putative	147.771		Tb927.5.4070	PrimPol-like protein 1	115.574
Tb927.9.12070	hypothetical protein, conserved	147.512		Tb927.11.16790	mitogen-activated protein kinase	115.539
Tb927.10.2530	adenylate kinase, putative	147.242		Tb927.7.2860	histone H2A, putative	115.3
Tb927.10.10010	mRNA turnover protein 4 homolog, putative	147.232		Tb927.3.4610	Right handed beta helix region, putative	115.26
Tb927.3.2880	Mitochondrial ATP synthase subunit, putative	147.226		Tb927.11.11550	DNA topoisomerase II alpha, putative	115.259
Tb927.6.1190	Plus-3 domain/Zinc finger, C3HC4 type (RING finger), putative	146.947		Tb927.11.10010	vacuolar sorting-associated protein-like, putative	115.121
Tb927.11.15940	hypothetical protein, conserved	146.947		Tb927.11.13520	hypothetical protein, conserved	115.101
Tb927.7.2520	Uncharacterised protein family UPF0066, putative	146.92		Tb927.7.7110	leucine-rich repeat protein (LRRP), putative	115.048
Tb927.10.1560	Nucleolar protein 91	146.913		Tb927.10.14460	leucine-rich repeat protein (LRRP), putative	115.043
Tb927.4.1770	hypothetical protein, conserved	146.849		Tb927.7.1130	trypanothione/tryparedoxin dependent peroxidase 2	115.012
Tb927.8.4500	Eukaryotic translation initiation factor 4 gamma 5	146.807		Tb11.v5.0433	hypothetical protein, conserved	115.005
Tb927.7.5440	hypothetical protein, conserved	146.651		Tb927.10.8100	hypothetical protein, conserved	114.98
Tb927.2.5750	tyrosyl-DNA Phosphodiesterase (Tdp1), putative	146.645		Tb927.10.11240	hypothetical protein, conserved	114.883
Tb927.10.5850	N-terminal region of Chorein, a TM vesicle-mediated sorter, putative	146.619		Tb927.8.7680	amino acid transporter, putative	114.832
Tb927.10.12520	hypothetical protein, conserved	146.581		Tb927.11.3430	hypothetical protein, conserved	114.795
Tb927.8.3100	coronin, putative	146.559		Tb927.10.7740	protein transport protein SEC23	114.774
Tb927.11.6050	Flagellar-associated PapD-like, putative	146.526		Tb927.4.1770	hypothetical protein, conserved	114.719
Tb927.4.3620	serine threonine-protein phosphatase PP1, putative	146.466		Tb927.11.3260	mitochondrial DNA polymerase I protein D, putative	114.708
Tb927.3.3000	Putative intraflagellar transport protein C3	146.458		Tb927.7.1800	hypothetical protein, conserved	114.681
Tb927.11.2540	hypothetical protein, conserved	146.414		Tb927.3.4350	twin BRCT domain containing protein, putative	114.617
Tb927.3.1210	protein transport protein Sec24	146.375		Tb927.3.1440	Spastin, putative	114.601
Tb927.10.8040	beta adaptin, putative	146.248		Tb927.11.1080	Nucleolar protein 60	114.594
Tb927.5.1250	GAF domain/TIP41-like family, putative	146.23		Tb927.2.5160	Chaperone protein DnaJ 2	114.537
Tb927.9.12360	RNA-binding protein, putative	146.226		Tb927.5.1800	hypothetical protein, conserved	114.428
Tb927.10.10000	hypothetical protein, conserved	146.053		Tb927.7.3090	Galactose oxidase, central domain containing protein, putative	114.341
Tb927.3.4040	Ankyrin repeats (3 copies), putative	146.042		Tb927.3.1920	General negative regulator of transcription subunit 5	114.332
Tb927.10.11930	beta-D-hydroxybutyrate dehydrogenase	146.01		Tb927.2.4445	hypothetical protein, conserved	114.315
Tb11.v5.1016	receptor-type adenylate cyclase GRESAG 4 (pseudogene), putative	145.993		Tb927.6.1090	proteasome regulatory ATPase subunit 3	114.279
Tb927.9.4050	Ring finger domain/Zn-finger in ubiquitin-hydrolases and other protein, putative	145.816		Tb927.7.190	thimet oligopeptidase, putative	114.183
Tb927.3.4650	C-8 sterol isomerase, putative	145.789		Tb927.6.4200	LSU ribosomal protein, mitochondrial, putative	114.172
Tb927.10.15730	SPRY domain/Ankyrin repeats (3 copies), putative	145.774		Tb927.5.470	riboflavin transporter	114.116
Tb927.11.16100	ubiquitin carboxyl-terminal hydrolase, putative	145.766		Tb927.8.1120	hypothetical protein, conserved	114.033
Tb927.3.2475	hypothetical protein	145.763		Tb927.5.2940	stress-induced protein sti1, putative	113.97
Tb927.11.2570	hypothetical protein, conserved	145.723		Tb11.v5.0287	variant surface protein, putative	113.879
Tb927.7.4470	hypothetical protein, conserved	145.682		Tb927.8.5380	ubiquitin fold modifier protein, putative	113.819
Tb927.7.3090	Galactose oxidase, central domain containing protein, putative	145.627		Tb927.11.15750	AMP deaminase, putative	113.804
Tb927.4.2360	hypothetical protein, conserved	145.599		Tb927.9.10560	Archaic Translocase of outer membrane 19 kDa subunit	113.781
Tb927.11.3780	subtilisin peptidase	145.529		Tb927.2.380	retrotransposon hot spot protein 2 (RHS2), putative	113.774
Tb927.5.1770	RNA pseudouridylate synthase, putative	145.384		Tb927.11.9800	hypothetical protein, conserved	113.768
Tb927.11.2120	CBF/Mak21 family, putative	145.303		Tb927.5.1570	zinc finger CCCH domain containing protein 12	113.689
Tb927.7.500	hypothetical protein, conserved	145.219		Tb927.3.4710	Flagellum attachment zone protein 23	113.682
Tb927.11.11210	paraflagellar rod component, putative	145.181		Tb927.10.13710	Activator of Hsp90 ATPase, N-terminal/Activator of Hsp90 ATPase homolog 1-like protein, putative	113.654
Tb927.8.6070	Trypanosome basal body component protein	145.168		Tb927.10.240	peroxin 14, putative	113.635
Tb927.8.1720	phosphatidylglycerolphosphate synthase, mitochondrial	145.159		Tb927.9.13740	ADP-ribosylation factor, putative	113.604
Tb927.7.1790	Adenine phosphoribosyltransferase, putative	145.159		Tb927.7.6310	polo-like protein kinase	113.594
Tb927.8.1420	acyl-CoA dehydrogenase, mitochondrial precursor, putative	145.103		Tb927.8.2330	hypothetical protein, conserved	113.58
Tb927.10.13430	citrate synthase, putative	145.088		Tb927.8.5310	Polyketide cyclase / dehydrase and lipid transport, putative	113.453
Tb927.1.1550	tubulin-tyrosine ligase, putative	145.001		Tb927.9.5260	ERAD-associated E3 ubiquitin-protein ligase HRD1, putative	113.453
Tb11.v5.0654	receptor-type adenylate cyclase, putative	144.997		Tb927.5.3390	ADG1, pseudogene	113.441
Tb927.3.1350	hypothetical protein, conserved	144.862		Tb11.v5.0569	amino acid transporter, putative	113.394
Tb927.11.360	ATP-binding protein, putative	144.824		Tb927.10.9840	chaperone protein DnaJ, putative	113.267
Tb927.6.4260	hypothetical protein, conserved	144.822		Tb927.11.15160	hypothetical protein, conserved	113.237
Tb927.5.2030	hypothetical protein, conserved	144.808		Tb927.10.12260	cytosolic nonspecific dipeptidase, putative	113.207
Tb927.11.5070	GPI ethanolamine phosphate transferase 3, putative	144.748		Tb927.2.2230	hypothetical protein, conserved	113.182
Tb927.11.2690	Succinyl-CoA:3-ketoacid coenzyme A transferase, mitochondrial	144.667		Tb927.5.1880	inhibitor of serine peptidase (ISP), putative	113.107
Tb927.11.6250	Mitochondrial ATP synthase subunit, putative	144.63		Tb927.5.3230	hypothetical protein, conserved	113.1
Tb927.9.12300	replication factor C, subunit 3, putative	144.54		Tb927.10.3590	hypothetical protein, conserved	113.02
Tb927.11.1400	hypothetical protein, conserved	144.464		Tb927.11.5360	aldo/keto reductase, putative	112.968
Tb927.9.4755	hypothetical protein	144.335		Tb927.9.9580	tubulin tyrosine ligase protein, putative	112.788
Tb927.7.2940	histone H2A, putative	144.309		Tb927.10.230	proteasome subunit alpha type-5, putative	112.785
Tb927.6.4470	S-adenosylmethionine decarboxylase proenzyme	144.307		Tb927.9.13340	Nop53 (60S ribosomal biogenesis), putative	112.773
Tb927.10.8690	TIGR00269 family protein, putative	144.3		Tb927.8.3790	paraflagellar rod component, putative	112.746
Tb927.4.2680	Zeta toxin, putative	144.276		Tb927.9.2130	hypothetical protein, conserved	112.684
Tb927.9.4640	Meckel syndrome type 6 protein, putative	144.259		Tb927.11.8400	Mitochondrial RNA processing endonuclease 1 (mRPN1)	112.605
Tb07.30D13.180	hypothetical protein, conserved (pseudogene)	144.254		Tb927.6.4700	hypothetical protein, conserved	112.581
Tb927.11.6760	leucine-rich repeat protein (LRRP), putative	144.169		Tb927.9.7170	Mitochondrial ribosomal protein L47	112.534
Tb11.v5.0768	aspartyl aminopeptidase, putative	144.144		Tb927.11.14100	Double RNA-binding domain containing protein 4	112.53
Tb927.10.13220	cyclophilin type peptidyl-prolyl cis-trans isomerase, putative	144.104		Tb927.7.5580	cell cycle associated protein MOB1-B	112.52
Tb927.6.2690	ubiquitin carboxyl-terminal hydrolase, putative	144.022		Tb927.8.2640	ubiquitin-activating enzyme E1, putative	112.436
Tb927.10.1400	hypoxanthine-guanine phosphoribosyltransferase	143.994		Tb927.6.600	CCR4-associated factor 1	112.374
Tb927.5.3950	2OG-Fe(II) oxygenase superfamily, putative	143.972		Tb927.11.2660	Golgi reassembly stacking protein (GRASP homologue), putative	112.35
Tb927.3.1300	hypothetical protein, conserved	143.823		Tb927.10.14890	C-terminal motor kinesin, putative	112.344
Tb927.6.1200	Polyadenylation mediator complex protein PAMC2, putative	143.644		Tb927.11.8310	class I transcription factor A, subunit 4	112.304
Tb927.11.16460	hypothetical protein, conserved	143.591		Tb11.v5.0774	dihydrolipoamide acetyltransferase precursor, putative	112.257
Tb927.4.3890	ATP-dependent RNA helicase, putative	143.516		Tb11.v5.0751	dual specificity protein phosphatase, putative	112.167
Tb927.7.3420	peptidyl-prolyl cis-trans isomerase, putative	143.474		Tb927.8.5450	Eflornithine transporter AAT6	112.167
Tb927.4.2060	Flagellum attachment zone protein 8	143.392		Tb927.10.9910	PSP1 C-terminal conserved region, putative	112.125
Tb927.7.600	mitochondrial DNA ligase homolog, LIG k-beta	143.128		Tb927.8.1150	kinetoplastid kinetochore protein 9	111.965
Tb927.11.3310	ubiquitin-conjugating enzyme, putative	143.113		Tb927.5.2325	hypothetical protein	111.951
Tb927.7.5790	protein disulfide isomerase, putative	143.075		Tb927.1.3820	ATP synthase subunit, putative	111.934
Tb927.11.5740	formin-like protein	143.015		Tb927.10.7790	ubiquitin fusion degradation protein, putative	111.923
Tb927.4.5020	DNA-directed RNA polymerase II subunit RPB1	142.925		Tb927.11.9050	p21-C-terminal region-binding protein, putative	111.811
Tb927.11.11720	FG-GAP repeat protein, putative	142.872		Tb927.11.10620	hypothetical protein, conserved	111.805
Tb927.9.1920	hypothetical protein, conserved	142.851		Tb927.6.2410	hypothetical protein, conserved	111.776
Tb927.8.6090	ubiquitin-protein ligase, putative	142.837		Tb927.9.9270	hypothetical protein, conserved	111.733
Tb927.10.12500	P-type H+-ATPase, putative	142.794		Tb927.11.1840	hypothetical protein, conserved	111.723
Tb927.5.590	protein phosphatase 1, regulatory subunit, putative	142.779		Tb927.6.4590	glutamyl-tRNA synthetase, putative	111.693
Tb927.8.4900	hypothetical protein, conserved	142.739		Tb927.5.2330	hypothetical protein, conserved	111.691
Tb927.10.15300	Calcium/calmodulin-dependent protein kinase kinase, putative	142.708		Tb927.10.7520	folylpolyglutamate synthase, putative	111.6
Tb927.4.1810	mitochondrial ribosomal protein L33	142.702		Tb927.11.12650	palmitoyl acyltransferase 5, putative	111.589
Tb927.11.5950	hypothetical protein, conserved	142.605		Tb927.11.7090	mediator of rna polymerase ii transcription subunit 6	111.589
Tb927.11.7370	haloacid dehalogenase hydrolase, putative	142.297		Tb927.8.2470	hypothetical protein, conserved	111.537
Tb927.6.2210	hypothetical protein, conserved	142.287		Tb927.9.1350	hypothetical protein, conserved	111.529
Tb927.3.3590	U3 small nucleolar ribonucleoprotein protein MPP10, putative	142.276		Tb927.11.9990	glycosyl transferase-like protein	111.383
Tb927.4.1980	hypothetical protein, conserved	142.207		Tb927.6.2090	pdz domain containing protein, putative	111.311
Tb927.1.540	DNA-directed RNA polymerase III, putative	142.185		Tb927.11.5420	hypothetical protein, conserved	111.305
Tb927.9.1600	hypothetical protein, conserved	142.155		Tb927.9.8710	Cardiolipin-dependent protein 19kDa	111.296
Tb927.11.900	isocitrate dehydrogenase, putative	142.153		Tb927.11.4690	mitochondrial DNA polymerase I protein B	111.269
Tb927.11.12940	Uncharacterised protein family (UPF0160), putative	142.093		Tb927.7.2940	histone H2A, putative	111.267
Tb927.6.2490	succinate dehydrogenase subunit 7	141.921		Tb927.10.11830	hypothetical protein, conserved	111.264
Tb927.11.155	hypothetical protein	141.856		Tb927.3.1200	hypothetical protein, conserved	111.254
Tb927.5.3990	variant surface glycoprotein (VSG, atypical), putative	141.826		Tb927.11.2810	Protein of unknown function (DUF3773), putative	111.212
Tb927.11.13810	ATP- dependent RNA helicase, putative	141.759		Tb927.6.2570	SUMO-interacting motif-containing protein	111.191
Tb927.11.11435	dynein light chain type 1, putative	141.747		Tb927.9.3850	Protein of unknown function (DUF788), putative	111.168
Tb927.8.4970	Paraflagellar rod protein 2-1	141.745		Tb927.1.2990	kinetoplast ribosomal PPR-repeat containing protein 2	111.145
Tb927.9.1770	Zn-finger in Ran binding protein and others/SPRY domain/HECT-domain (ubiquitin-transferase), putative	141.733		Tb927.11.1480	receptor-type adenylate cyclase GRESAG 4, putative	111.139
Tb927.6.200	receptor-type adenylate cyclase GRESAG 4, putative	141.732		Tb927.9.5190	proliferating cell nuclear antigen	111.104
Tb927.9.9300	hypothetical protein, conserved	141.722		Tb927.11.5700	hypothetical protein, conserved	111.078
Tb927.11.9440	Component of motile flagella 63	141.581		Tb927.8.6250	Nucleoporin NUP76	111.072
Tb927.6.4900	S-adenosylmethionine synthetase	141.567		Tb927.11.1540	isovaleryl-CoA dehydrogenase	110.985
Tb927.2.5150	TPR-repeat protein, putative	141.523		Tb927.8.5490	Nucleolar protein,Nop52, putative	110.973
Tb927.11.16020	RNA-binding protein, putative	141.513		Tb927.1.2760	hypothetical protein	110.902
Tb11.0840	hypothetical protein	141.475		Tb927.7.4050	hypothetical protein, conserved	110.869
Tb927.3.4680	RAB GDP dissociation inhibitor alpha, putative	141.343		Tb927.10.2830	hypothetical protein, conserved	110.686
Tb927.9.11580	glycosomal membrane protein	141.28		Tb927.8.5650	hypothetical protein, conserved	110.668
Tb927.10.3820	hypothetical protein, conserved	141.227		Tb11.1370	hypothetical protein, conserved	110.545
Tb927.11.5050	fumarate hydratase, class I	141.216		Tb927.5.1690	hypothetical protein, conserved	110.522
Tb927.4.4390	hypothetical protein	141.161		Tb927.5.1980	Galactose oxidase, central domain/Kelch motif containing protein, putative	110.514
Tb927.10.7740	protein transport protein SEC23	141.13		Tb11.v5.0759	variant surface glycoprotein (VSG), putative	110.43
Tb927.10.12600	Small RNA 2'-O-methyltransferase	141.113		Tb927.10.9410	Selenophosphate synthetase 2	110.407
Tb927.7.5760	mRNA transport regulator MTR2, putative	141.103		Tb927.10.15130	Vesicle-trafficking protein SEC22, putative	110.311
Tb927.9.9280	hypothetical protein, conserved	141.093		Tb927.2.6000	glycosylphosphatidylinositol-specific phospholipase C	110.306
Tb927.10.15350	histone H3 variant V	141.039		Tb927.8.5990	NLE (NUC135) domain/WD domain, G-beta repeat, putative	110.26
Tb927.9.12750	hypothetical protein, conserved	141.001		Tb927.4.1500	RNA editing associated helicase 2	110.237
Tb927.11.16630	major facilitator superfamily, putative	140.979		Tb927.9.6710	kynurenine 3-monooxygenase, putative	110.196
Tb927.4.1270	ruvB-like DNA helicase, putative	140.929		Tb927.10.8420	Phosphatidylinositol 3-kinase tor1	110.179
Tb927.11.10330	regulator of chromosome condensation 1-like protein	140.909		Tb927.3.4950	hypothetical protein, conserved	110.138
Tb927.3.2290	chaperone protein DnaJ, putative	140.909		Tb927.11.14930	hypothetical protein, conserved	110.133
Tb927.7.1670	Eukaryotic translation initiation factor 4E type 6	140.812		Tb927.11.12580	hypothetical protein, conserved	110.024
Tb927.11.270	mitochondrial carrier protein	140.795		Tb927.10.1510	CCR4-NOT transcription complex subunit 1	110.014
Tb927.8.1230	hypothetical protein, conserved	140.736		Tb927.6.3090	microtubule associated protein xmap215	110.012
Tb927.4.1850	hypothetical protein, conserved	140.667		Tb927.10.8375	hypothetical protein	109.968
Tb927.9.13490	metallo-peptidase, Clan MG, Family M24	140.488		Tb927.9.15270	NADH dehydrogenase (ubiquinone) 1 alpha subcomplex subunit, putative	109.915
Tb927.7.5580	cell cycle associated protein MOB1-B	140.477		Tb927.9.12310	hypothetical protein, conserved	109.893
Tb927.10.6190	aldehyde dehydrogenase, putative	140.477		Tb927.8.2570	hypothetical protein, conserved	109.865
Tb11.v5.0759	variant surface glycoprotein (VSG), putative	140.461		Tb927.9.13650	ADP-ribosylation factor, putative	109.757
Tb927.9.9270	hypothetical protein, conserved	140.434		Tb927.5.3040	MIX protein	109.691
Tb927.9.13770	proteasome complex subunit Rpn13 ubiquitin receptor, putative	140.429		Tb927.3.5640	nuclear transcription factor, putative	109.617
Tb927.8.2730	hypothetical protein, conserved	140.428		Tb927.4.1270	ruvB-like DNA helicase, putative	109.601
Tb927.6.2050	Ribosome biogenesis regulatory protein RRS1	140.355		Tb927.3.4200	Integral membrane protein S linking to the trans Golgi network, putative	109.55
Tb927.6.220	purine nucleoside transporter	140.349		Tb11.v5.0792	DNA polymerase theta (helicase domain only), putative	109.512
Tb927.11.3740	proteasome regulatory ATPase subunit 2	140.337		Tb927.3.5560	hypothetical protein, conserved	109.498
Tb927.11.7770	oxidoreductase-like protein	140.327		Tb927.10.14510	root hair defective 3 GTP-binding protein (RHD3), putative	109.461
Tb927.1.1880	WD40 repeat-containing protein	140.274		Tb927.7.2160	hypothetical protein, conserved	109.422
Tb927.9.11520	hypothetical protein, conserved	140.153		Tb927.10.13450	hypothetical protein, conserved	109.42
Tb927.4.1640	Nucleotide sugar transporter 3	140.073		Tb927.9.15090	cytosolic coat protein, putative	109.384
Tb927.11.8270	hypothetical protein, conserved	140.069		Tb11.v5.0212	ribulose-phosphate 3-epimerase, putative	109.317
Tb927.11.2130	proteasome regulatory non-ATP-ase subunit 3	140.014		Tb927.6.3770	hypothetical protein, conserved	109.296
Tb927.11.16140	DNA replication licensing factor MCM7	139.972		Tb927.11.2130	proteasome regulatory non-ATP-ase subunit 3	109.285
Tb927.4.1530	hypothetical protein, conserved	139.883		Tb927.11.15630	NOL1/NOP2/sun family, putative	109.216
Tb927.9.12570	glycerol kinase, glycosomal	139.804		Tb927.2.5180	aldo-keto reductase, putative	109.189
Tb927.10.11700	guanylate kinase, putative	139.745		Tb927.10.6650	G10 protein homologue, putative	109.172
Tb927.2.4460	Kinetoplast ribosomal PPR-repeat containing protein 21	139.681		Tb927.1.4340	hypothetical protein, conserved	109.094
Tb927.11.5940	receptor-type adenylate cyclase GRESAG 4, putative	139.534		Tb11.v5.0364	hypothetical protein, conserved	109.045
Tb927.10.14500	hypothetical protein, conserved	139.519		Tb927.11.7770	oxidoreductase-like protein	109.014
Tb927.5.2660	NUC130/3NT domain/SDA1, putative	139.486		Tb927.5.3570	hypothetical protein, conserved	108.987
Tb927.11.7020	proteasome alpha 7 subunit, putative	139.422		Tb927.8.3550	mitogen-activated protein kinase 3, putative	108.957
Tb927.10.4180	TFIIF-stimulated CTD phosphatase, putative	139.362		Tb927.4.1280	Tetratricopeptide repeat, putative	108.873
Tb927.8.1590	ubiquitin-protein ligase, putative	139.281		Tb927.10.5120	KREPA6	108.812
Tb927.9.5960	succinate dehydrogenase iron-sulfur subunit, putative	139.265		Tb927.11.1640	Stumpy formation signalling pathway protein, putative	108.796
Tb927.11.720	hypothetical protein, conserved	139.239		Tb927.10.10510	histone H2B, putative	108.762
Tb927.8.4230	hypothetical protein, conserved	139.066		Tb927.10.12520	hypothetical protein, conserved	108.758
Tb927.11.14040	RIC1, putative	139.012		Tb927.10.13000	cAMP phosphodiesterase A, putative	108.734
Tb927.9.11870	zinc finger protein, putative	138.996		Tb927.2.4420	MIZ/SP-RING zinc finger, putative	108.733
Tb11.v5.0720	hypothetical protein, conserved	138.927		Tb927.7.1430	leucine-rich repeat protein (LRRP), putative	108.731
Tb927.4.2320	hypothetical protein, conserved	138.829		Tb927.7.900	hypothetical protein, conserved	108.718
Tb927.10.7800	cop9 signalosome complex subunit, putative	138.812		Tb927.1.4020	hypothetical protein	108.709
Tb927.7.1060	ISWI complex protein	138.806		Tb927.11.10830	hypothetical protein	108.707
Tb927.10.6470	hypothetical protein	138.745		Tb927.2.5150	TPR-repeat protein, putative	108.686
Tb927.11.14340	exportin 1	138.737		Tb927.11.15680	hypothetical protein, conserved	108.658
Tb927.10.8880	RNA interference factor 4	138.683		Tb927.8.7020	peptidase, putative	108.496
Tb927.8.5590	SH3-binding, glutamic acid-rich protein, putative	138.68		Tb927.4.1960	Flagellum attachment zone protein 42	108.411
Tb927.11.1710	guide RNA-binding protein of 21 kDa	138.64		Tb927.11.12450	Bardet-Biedl syndrome 8 protein	108.402
Tb927.11.10900	Component of motile flagella 9	138.59		Tb927.11.11975	cytoskeleton-associated protein, putative	108.374
Tb927.11.5690	SWI/SNF-related matrix-associated actin-dependent regulator of chromatin subfamily-related, putative	138.583		Tb927.5.680	hypothetical protein, conserved	108.32
Tb927.8.6940	hypothetical protein, conserved	138.578		Tb927.8.1910	metallo-peptidase, Clan MH, Family M18	108.301
Tb927.10.8200	Ribosomal protein L1p/L10e family, putative	138.57		Tb927.3.1190	hypothetical protein, conserved	108.227
Tb11.v5.0399	hypothetical protein, conserved	138.549		Tb927.11.14780	phosphomannose isomerase	108.182
Tb927.8.3310	Elongator-like Protein 3b	138.473		Tb927.10.13590	hypothetical protein, conserved	108.15
Tb927.9.5260	ERAD-associated E3 ubiquitin-protein ligase HRD1, putative	138.423		Tb927.7.1600	C-1-tetrahydrofolate synthase, cytoplasmic, putative	108.043
Tb927.10.2780	DNA-directed RNA polymerase III subunit C1	138.291		Tb11.v5.0565	mitochondrial intermediate peptidase, putative	108.029
Tb927.4.5240	UDP-Gal or UDP-GlcNAc-dependent glycosyltransferase, putative	138.28		Tb927.7.3740	SUMO-interacting motif-containing protein	108.001
Tb927.11.6410	regulator of nonsense transcripts 2	138.236		Tb927.7.3980	tc40 antigen-like	107.97
Tb927.8.2550	mitochondrial DNA primase	138.226		Tb927.11.15210	TLR4 regulator and MIR-interacting MSAP, putative	107.914
Tb927.5.4270	ATP-dependent DEAD/H RNA helicase, putative	138.222		Tb927.6.1200	Polyadenylation mediator complex protein PAMC2, putative	107.862
Tb927.10.10610	protein tyrosine phosphatase, putative	138.222		Tb927.4.670	conserved protein, unknown function	107.726
Tb927.11.13690	Radial spoke protein 11	138.21		Tb927.6.4080	ribosomal protein, putative	107.678
Tb927.9.13340	Nop53 (60S ribosomal biogenesis), putative	138.183		Tb927.5.1780	hypothetical protein, conserved	107.655
Tb927.2.5130	hypothetical protein, conserved	138.182		Tb11.v5.0294	retrotransposon hot spot (RHS) protein, putative	107.592
Tb11.01.2730	hypothetical protein, conserved	138.147		Tb927.11.11430	cullin 1, putative	107.558
Tb927.6.2720	calcium-binding protein, putative	138.139		Tb927.5.4380	Kinetoplastid-specific Protein Phosphatase 1	107.477
Tb927.1.580	phosphate-repressible phosphate permease, putative	138.127		Tb927.2.400	retrotransposon hot spot protein 2 (RHS2), putative	107.47
Tb927.8.4270	hypothetical protein, conserved	138.059		Tb927.10.8880	RNA interference factor 4	107.432
Tb927.10.9840	chaperone protein DnaJ, putative	138.055		Tb927.10.13900	Nucleotide sugar transporter 1	107.431
Tb927.6.4870	S-adenosylmethionine synthetase	138.038		Tb927.11.14730	Metalloprotease M41 FtsH, putative	107.413
Tb927.10.3260	Long-chain-fatty-acid--CoA ligase 5 (EC 6.2.1.3) (Long-chain acyl-CoA synthetase 5) (LACS 5), putative	138.036		Tb927.4.2870	hypothetical protein, conserved	107.412
Tb927.9.10190	hypothetical protein, conserved	137.854		Tb927.5.3070	Zinc finger, C3HC4 type (RING finger), putative	107.336
Tb927.7.3630	TPR-repeat-containing chaperone protein DNAJ, putative	137.786		Tb927.6.620	hypothetical protein, conserved	107.308
Tb927.5.2980	Exocyst complex component Sec3, putative	137.703		Tb927.11.11460	Mitochondrial import receptor subunit ATOM69	107.278
Tb927.7.7210	Present in the outer mitochondrial membrane proteome 37	137.51		Tb927.9.1880	WD domain, G-beta repeat, putative	107.274
Tb927.4.1140	phosphatidylinositol 4-kinase, putative	137.45		Tb927.5.600	hypothetical protein, conserved	107.157
Tb927.7.5370	hypothetical protein, conserved	137.435		Tb11.v5.0674	protein phosphatase 2A regulatory subunit, putative	107.143
Tb927.9.11910	peroxidase, putative	137.413		Tb927.9.8905	hypothetical protein	107.087
Tb927.11.5300	Kinesin-13 3, putative	137.386		Tb927.11.3330	hypothetical protein, conserved	107.077
Tb927.11.4740	paraflagellar rod component, putative	137.337		Tb927.1.870	deoxyhypusine synthase	107.052
Tb927.11.15990	Nucleoporin NUP109	137.337		Tb927.11.4540	Nucleoporin NUP48	106.994
Tb927.6.5095	hypothetical protein	137.315		Tb08.27P2.110	PAP2 superfamily, putative	106.934
Tb927.2.4410	Eukaryotic protein of unknown function (DUF846), putative	137.288		Tb927.11.6790	Nucleolar protein 89	106.916
Tb927.7.6460	Defective in exine formation 1 homolog, putative	137.273		Tb927.8.7570	tRNA-dihydrouridine synthase 1, putative	106.901
Tb927.10.5880	Proteophosphoglycan, putative	137.209		Tb11.v5.0414	ATP-dependent DEAD/H RNA helicase, putative	106.895
Tb927.10.12540	NADH-ubiquinone oxidoreductase complex I subunit, putative	137.187		Tb927.9.6460	hypothetical protein, conserved	106.762
Tb11.v5.0171	5'-3' exonuclease XRNA, putative	137.139		Tb927.3.2290	chaperone protein DnaJ, putative	106.716
Tb927.10.13250	hypothetical protein, conserved	137.128		Tb927.3.640	hypothetical protein, conserved	106.653
Tb927.8.7090	Component of IIS longevity pathway SMK-1, putative	136.969		Tb927.5.3950	2OG-Fe(II) oxygenase superfamily, putative	106.57
Tb927.3.3040	Right handed beta helix region, putative	136.96		Tb927.7.3060	Tripartite Attachment Complex Protein 42	106.529
Tb927.2.4050	hypothetical protein, conserved	136.945		Tb927.1.1730	Polyadenylation mediator complex protein PAMC1, putative	106.486
Tb927.10.6170	hypothetical protein, conserved	136.775		Tb927.3.870	Histone RNA hairpin-binding protein RNA-binding domain containing protein, putative	106.443
Tb927.6.4910	S-adenosylmethionine synthetase	136.729		Tb927.6.2610	hypothetical protein, conserved	106.436
Tb927.11.4390	Histidine phosphatase superfamily (branch 1), putative	136.657		Tb927.11.1380	Right handed beta helix region/Periplasmic copper-binding protein (NosD), putative	106.435
Tb927.7.560	hypothetical protein, conserved	136.63		Tb927.4.5040	dihydrolipoamide dehydrogenase	106.42
Tb927.7.2970	ATP-dependent DEAD/H RNA helicase, putative	136.6		Tb927.3.4920	LETM1 and EF-hand domain-containing protein 1, putative	106.412
Tb927.1.4720	SET domain containing protein, putative	136.426		Tb927.5.390	75 kDa invariant surface glycoprotein, putative	106.39
Tb927.3.1710	mitochondrial ribosomal protein l24	136.384		Tb927.11.6670	hypothetical protein, conserved	106.382
Tb927.11.2940	hypothetical protein, conserved	136.345		Tb927.9.8580	hypothetical protein, conserved	106.306
Tb927.7.1070	KREX1	136.303		Tb927.11.15580	TFIIF-like transcription factor subunit 2	106.303
Tb927.10.11330	EF-hand domain pair, putative	136.298		Tb927.11.1390	class I transcription factor A, subunit 1	106.288
Tb927.9.1390	CSL zinc finger, putative	136.276		Tb927.11.2190	MICOS complex subunit MIC10-2	106.231
Tb927.3.1070	Peptide chain release factor 1, mitochondrial, putative	136.249		Tb927.5.1030	Iron-sulfur assembly protein 2	106.203
Tb927.7.860	hypothetical protein, conserved	136.233		Tb927.11.4420	hypothetical protein, conserved	106.2
Tb927.11.12320	hypothetical protein, conserved	136.232		Tb927.9.1530	hypothetical protein, conserved	106.19
Tb11.v5.0863	hypothetical protein, conserved	136.227		Tb927.11.5160	hypothetical protein, conserved	106.087
Tb927.10.5790	hypothetical protein, conserved	136.19		Tb927.11.16660	Dopey, N-terminal, putative	106.076
Tb11.v5.0596	serine/threonine protein kinase, putative	136.109		Tb927.10.14420	Serine/threonine-protein kinase NEK16, putative	105.996
Tb927.9.12090	Putative death-receptor fusion protein (DUF2428), putative	136.082		Tb927.7.3560	Component of motile flagella 7	105.985
Tb927.3.4940	5-histidylcysteine sulfoxide synthase, putative	136.04		Tb927.9.11350	hypothetical protein, conserved	105.977
Tb927.11.9780	Nucleoporin NUP119	135.942		Tb927.10.10900	heat shock protein, putative	105.894
Tb927.7.2470	GTPase activating protein, putative	135.941		Tb927.3.1090	U1 small nuclear ribonucleoprotein 24 kDa	105.853
Tb927.3.2010	hypothetical protein, conserved	135.86		Tb927.4.1250	peroxisome biogenesis factor 1, putative	105.781
Tb927.11.10820	Casein kinase II subunit beta, putative	135.723		Tb927.10.11630	PSP1 C-terminal conserved region, putative	105.776
Tb927.11.11730	MRP protein, putative	135.634		Tb927.11.6420	hypothetical protein, conserved	105.749
Tb927.8.3290	DNA polymerase zeta catalytic subunit, putative	135.588		Tb927.10.3770	predicted TPR repeat protein	105.715
Tb927.11.1460	phosphatidylinositol (3,5) kinase, putative	135.519		Tb927.11.13330	hypothetical protein, conserved	105.715
Tb927.7.760	hypothetical protein, conserved	135.382		Tb927.8.6430	hypothetical protein, conserved	105.708
Tb927.6.2900	dendritic cell-derived IFNG-induced protein	135.382		Tb927.9.9550	EnigmRBP2	105.57
Tb927.9.14000	60S ribosomal protein L12, putative	135.343		Tb927.2.1250	hypothetical protein	105.554
Tb927.9.6710	kynurenine 3-monooxygenase, putative	135.236		Tb927.5.3200	hypothetical protein, conserved	105.495
Tb927.3.3100	peptidyl-prolyl cis-trans isomerase NIMA-interacting 4, putative	135.12		Tb927.11.3730	leucyl-tRNA synthetase, putative	105.485
Tb927.4.2220	TPR-repeat-containing chaperone protein DNAJ, putative	135.069		Tb927.9.1600	hypothetical protein, conserved	105.459
Tb927.11.6450	Serine incorporator (Serinc), putative	134.946		Tb927.8.7000	E1-like ubiquitin-activating enzyme, putative	105.426
Tb927.5.570	Bait on Hook 2	134.93		Tb927.11.15070	Basal body protein	105.404
Tb927.6.4570	hypothetical protein, conserved	134.907		Tb927.7.3180	adaptor complex AP-1 medium subunit, putative	105.357
Tb927.11.13400	Bromodomain, putative	134.892		Tb927.7.2300	Nucleoporin NUP132	105.353
Tb927.10.2290	chaperone protein DnaJ, putative	134.703		Tb927.8.7630	amino acid transporter 1, putative	105.327
Tb927.10.14400	hypothetical protein, conserved	134.667		Tb927.10.200	vacuolar ATP synthase, putative	105.208
Tb927.3.5530	Tb-292 membrane associated protein	134.585		Tb927.7.1670	Eukaryotic translation initiation factor 4E type 6	105.142
Tb927.8.6860	High-temperature-induced dauer-formation protein, putative	134.573		Tb927.6.2710	E3 ubiquitin-protein ligase HEL2, putative	105.124
Tb927.11.16670	hypothetical protein, conserved	134.547		Tb927.10.13100	Cytokinesis initiation factor 3	105.124
Tb927.11.15010	Serine/threonine-protein kinase NEK21, putative	134.536		Tb927.3.800	Vacuolar iron transporter 1, putative	105.094
Tb927.11.10750	pre-mRNA-splicing factor CWC22, putative	134.526		Tb927.11.15290	eRF1 methyltransferase catalytic subunit, putative	105.059
Tb927.9.9190	hypothetical protein, conserved	134.5		Tb927.8.6940	hypothetical protein, conserved	105.038
Tb927.1.560	WD domain, G-beta repeat, putative	134.493		Tb927.6.3950	hypothetical protein, conserved	105.028
Tb927.11.9520	DNA topoisomerase III, putative	134.476		Tb927.10.3260	Long-chain-fatty-acid--CoA ligase 5 (EC 6.2.1.3) (Long-chain acyl-CoA synthetase 5) (LACS 5), putative	104.978
Tb927.10.13120	mitochondrial carrier protein	134.434		Tb927.11.10280	metallo-peptidase, Clan MC, Family M14, putative	104.966
Tb927.9.4930	divalent cation transporter, putative	134.407		Tb927.5.3840	hypothetical protein, conserved	104.955
Tb927.9.5100	cAMP-specific phosphodiesterase	134.39		Tb927.10.15230	hypothetical protein, conserved	104.949
Tb11.v5.0693	retrotransposon hot spot (RHS) protein, putative	134.385		Tb927.5.3750	RNA-binding protein, putative	104.935
Tb927.6.2640	importin alpha subunit, putative	134.37		Tb927.4.4760	Cullin 6, putative	104.928
Tb11.v5.0467	hypothetical protein, conserved	134.207		Tb927.10.14500	hypothetical protein, conserved	104.914
Tb927.10.13730	60S ribosomal protein L7, putative	134.116		Tb927.1.275	expression site-associated gene 4 (ESAG4), pseudogene	104.904
Tb927.5.3610	adaptor complex protein (AP) 3 delta subunit 1, putative	133.961		Tb927.11.7490	Protein of unknown function (DUF423), putative	104.764
Tb927.2.900	hypothetical protein	133.915		Tb927.11.3130	glycosomal transporter (GAT2)	104.749
Tb927.6.3160	splicing factor 3a, putative	133.911		Tb927.5.2990	hypothetical protein, conserved	104.591
Tb927.6.3630	sphingosine 1-phosphate lyase, putative	133.845		Tb927.6.2750	hypothetical protein, conserved	104.521
Tb927.7.4050	hypothetical protein, conserved	133.807		Tb927.11.630	RNA polymerase I second largest subunit	104.474
Tb927.7.6830	trans-sialidase, putative	133.76		Tb927.8.7150	UDP-Gal or UDP-GlcNAc-dependent glycosyltransferase, putative	104.455
Tb927.10.3510	tRNA pseudouridine synthase D (TruD), putative	133.727		Tb927.4.1740	Component of motile flagella 41	104.438
Tb927.8.6220	Phosphorylated CTD interacting factor 1 WW domain containing protein, putative	133.717		Tb927.3.3240	hypothetical protein, conserved	104.431
Tb927.9.8950	metallo- peptidase, Clan M- Family M48	133.706		Tb927.4.2720	ATP dependent DEAD-box helicase	104.365
Tb927.8.4590	hypothetical protein, conserved	133.675		Tb927.8.6460	kinase binding protein CGI-121, putative	104.361
Tb11.v5.0287	variant surface protein, putative	133.632		Tb927.6.5080	Protein of unknown function (DUF3808), putative	104.358
Tb927.11.8910	NADH-ubiquinone oxidoreductase B16.6 subunit	133.561		Tb927.8.7420	Flagellum attachment zone protein 30	104.196
Tb927.7.6070	receptor-type adenylate cyclase GRESAG 4, putative	133.545		Tb927.11.230	cleavage and polyadenylation specificity factor subunit 2	104.191
Tb927.7.6670	hypothetical protein, conserved	133.524		Tb927.3.4620	AAA domain containing protein, putative	104.164
Tb927.3.5360	FHA domain containing protein, putative	133.48		Tb927.9.8680	cytochrome c oxidase assembly factor, putative	104.164
Tb927.10.3890	PIP5KII-alpha	133.432		Tb927.10.890	kinesin, putative	104.153
Tb927.10.9300	adiponectin receptor protein 1	133.362		Tb927.9.4950	radical SAM domain protein, putative	104.129
Tb927.1.3830	glucose-6-phosphate isomerase, glycosomal	133.325		Tb927.8.4400	Outer dynein arm docking complex protein 1, putative	104.056
Tb927.11.11650	Centrosomal protein of 164 kDa, putative	133.325		Tb927.10.15320	hypothetical protein, conserved	104.04
Tb927.11.9180	ADP-ribosylation factor GTPase activating protein, putative	133.239		Tb927.1.1550	tubulin-tyrosine ligase, putative	103.957
Tb927.10.15530	ABC transport system ATP-binding protein, putative	133.11		Tb927.6.850	ccr4-not transcription complex subunit 2	103.934
Tb927.7.1410	hypothetical protein, conserved	133.056		Tb927.9.7000	methyltransferase domain containing protein, putative	103.924
Tb927.11.10190	telomerase reverse transcriptase	133.033		Tb927.9.9630	TPR repeat/Tetratricopeptide repeat, putative	103.884
Tb927.10.16080	hypothetical protein, conserved	133.027		Tb927.4.2000	ruvB-like DNA helicase, putative	103.84
Tb927.11.11750	membrane-bound acid phosphatase, putative	133.027		Tb927.5.690	MICOS complex subunit MIC17	103.765
Tb927.11.3830	hypothetical protein, conserved	132.989		Tb927.6.3580	ATP-dependent DEAD/H DNA helicase recQ, putative	103.731
Tb927.7.580	GTP-binding protein, putative	132.968		Tb927.9.18140	variant surface glycoprotein (VSG, pseudogene), putative	103.715
Tb927.4.1620	phosphatidylinositol phosphate kinase alpha	132.964		Tb927.5.670	hypothetical protein, conserved	103.679
Tb927.3.5340	Hsc70-interacting protein (Hip), putative	132.936		Tb927.4.4540	zinc finger domain, LSD1 subclass, putative	103.65
Tb927.8.740	nucleolar RNA-binding protein (fragment)	132.85		Tb927.11.3480	Sin-like protein conserved region, putative	103.643
Tb927.11.8960	hypothetical protein, conserved	132.763		Tb927.10.12540	NADH-ubiquinone oxidoreductase complex I subunit, putative	103.636
Tb927.10.6440	phosphomannomutase	132.742		Tb927.7.5990	protein associated with differentiation 7, putative	103.624
Tb927.11.9640	glycyl-tRNA synthetase, putative	132.613		Tb927.8.1210	hypothetical protein, conserved	103.601
Tb927.5.760	Cell cycle sequence binding phosphoprotein, putative	132.599		Tb927.9.3930	hypothetical protein, conserved	103.573
Tb927.10.8410	hypothetical protein, conserved	132.466		Tb927.4.3190	ubiquitin-conjugating enzyme E2, putative	103.562
Tb927.11.14910	protein phosphatase 2C, putative	132.446		Tb927.11.7100	cytoplasmic translation machinery associated protein, putative	103.533
Tb927.7.2870	histone H2A, putative	132.417		Tb927.11.4200	mannose-specific lectin, putative	103.519
Tb927.2.2460	ubiquitin-conjugating enzyme E2, putative	132.355		Tb927.11.3710	hypothetical protein, conserved	103.482
Tb927.10.10770	Generative cell specific 1 protein, putative	132.316		Tb11.v5.0366	hypothetical protein, conserved	103.422
Tb927.11.4850	hypothetical protein, conserved	132.3		Tb927.8.4250	NADH dehydrogenase (ubiquinone) 1 alpha subcomplex subunit, putative	103.412
Tb927.10.4240	hypothetical protein, conserved	132.284		Tb927.10.13020	Vacuolar protein sorting-associated protein 16 homolog, putative	103.397
Tb927.9.6310	ABC transporter, putative	132.264		Tb927.9.8950	metallo- peptidase, Clan M- Family M48	103.379
Tb927.11.6400	kinesin, putative	132.243		Tb10.v4.0128	hypothetical protein	103.33
Tb927.9.6410	hypothetical protein, conserved	132.187		Tb927.6.580	hypothetical protein, conserved	103.19
Tb927.11.6000	mitochondrial ribosomal protein L4	132.171		Tb927.11.1050	ribosome production factor 1, putative	103.174
Tb927.11.16770	glucosamine-6-phosphate isomerase, putative	132.123		Tb927.7.2600	class I transcription factor A, subunit 7	103.142
Tb927.11.13990	GDP-L-fucose synthetase	131.951		Tb927.11.13830	DnaJ domain containing protein, putative	103.08
Tb927.6.1000	cysteine peptidase, Clan CA, family C1, Cathepsin L-like	131.849		Tb927.9.10070	hypothetical protein, conserved	103.015
Tb927.1.1670	ARM-like helical domain-containing protein	131.816		Tb927.11.9550	replication factor C, subunit 4, putative	103.015
Tb927.10.13850	ATP12 chaperone protein, putative	131.793		Tb927.10.8630	Sucrase/ferredoxin-like, putative	102.953
Tb927.10.4080	hypothetical protein, conserved	131.788		Tb927.3.1820	mitochondrial RNA binding complex 1 subunit	102.926
Tb927.11.14330	HECT-domain (ubiquitin-transferase), putative	131.752		Tb927.9.10880	hypothetical protein, conserved	102.895
Tb927.8.5970	Cullin 5, putative	131.725		Tb927.3.5090	tryparedoxin 2, putative	102.885
Tb927.9.9160	hypothetical protein, conserved	131.704		Tb927.11.9130	Replication factor A protein 1	102.875
Tb927.2.4400	SSU ribosomal protein, mitochondrial, putative	131.677		Tb927.2.4550	2'-O-ribose RNA methyltransferase SPB1 homolog	102.857
Tb927.3.4620	AAA domain containing protein, putative	131.633		Tb927.11.10750	pre-mRNA-splicing factor CWC22, putative	102.822
Tb927.1.720	phosphoglycerate kinase	131.6		Tb927.8.1840	Sec7 domain containing protein, putative	102.795
Tb927.8.4890	pol-associated gene 1	131.569		Tb927.10.11250	Coiled-coil domain-containing protein 40 homolog	102.744
Tb927.7.1340	10 kDa heat shock protein, putative	131.513		Tb927.11.2410	Flabarin, putative	102.731
Tb927.9.7650	ADP-ribosylation factor, putative	131.493		Tb927.9.10850	Splicing factor 3B subunit 10 (SF3b10), putative	102.722
Tb927.2.2430	casein kinase II, alpha chain	131.488		Tb927.5.2130	Lariat debranching enzyme, C-terminal domain containing protein, putative	102.672
Tb927.10.2930	hypothetical protein, conserved	131.433		Tb927.4.990	hypothetical protein, conserved	102.672
Tb927.6.4850	S-adenosylmethionine synthetase	131.423		Tb927.5.4580	Flagellum adhesion protein 3	102.668
Tb927.10.10090	Component of motile flagella 14	131.423		Tb927.10.13870	tubulin tyrosine ligase protein, putative	102.657
Tb927.11.3000	60S ribosomal protein L37, putative	131.41		Tb927.10.4240	hypothetical protein, conserved	102.639
Tb927.4.3960	hypothetical protein, conserved	131.402		Tb927.5.3120	eukaryotic translation initiation factor 2 beta subunit, putative	102.631
Tb927.11.5360	aldo/keto reductase, putative	131.396		Tb11.v5.0802	hypothetical protein, conserved	102.565
Tb927.9.2010	kynureninase, putative	131.377		Tb927.4.5000	Flagellum attachment zone protein 28	102.558
Tb927.6.1080	hydroxyacylglutathione hydrolase, putative	131.358		Tb927.9.11850	structural maintenance of chromosome 1, putative	102.537
Tb927.5.610	acidic phosphatase, putative	131.215		Tb927.10.1330	hypothetical protein, conserved	102.5
Tb927.8.1360	Dynein heavy chain, N-terminal region 2, putative	131.208		Tb927.7.1820	hypothetical protein, conserved	102.441
Tb927.11.6230	protein transport protein SEC61 subunit alpha, putative	131.192		Tb927.11.2180	Mitoribosomal SSU assembly factor 10	102.4
Tb927.11.5620	SUMO-interacting motif-containing protein	131.149		Tb927.11.5800	hypothetical protein, conserved	102.383
Tb927.8.3820	Stress granule protein	131.069		Tb927.10.15530	ABC transport system ATP-binding protein, putative	102.38
Tb927.10.3070	hypothetical protein, conserved	130.959		Tb927.8.2750	hypothetical protein, conserved	102.379
Tb927.6.4890	S-adenosylmethionine synthetase	130.933		Tb05.5K5.130	paraflagellar rod component par4, putative	102.289
Tb927.11.7510	luminal binding protein 1 (BiP), putative	130.932		Tb927.4.3890	ATP-dependent RNA helicase, putative	102.233
Tb11.v5.0717	hypothetical protein, conserved	130.912		Tb927.10.12890	bifunctional aminoacyl-tRNA synthetase, putative	102.208
Tb927.10.1970	CHAT domain containing protein, putative	130.89		Tb927.7.2750	calcium/calmodulin-dependent protein kinase, putative	102.122
Tb927.11.10650	Adaptor protein complex AP-3 subunit beta-3	130.755		Tb927.1.4380	Putative integral membrane protein conserved region (DUF2404), putative	102.069
Tb927.8.2630	kinesin-C	130.674		Tb927.11.15920	glutathione peroxidase, putative	102.026
Tb927.11.5500	Mitochondrial SSU ribosomal protein, putative	130.577		Tb927.9.8850	actin A	101.98
Tb927.11.4470	ULK family serine/threonine-protein kinase, putative	130.545		Tb927.11.11350	hypothetical protein, conserved	101.971
Tb927.7.7330	NADH dehydrogenase (ubiquinone) 1 alpha subcomplex subunit, putative	130.545		Tb927.5.4040	Mitochondrial SSU ribosomal protein, putative	101.955
Tb927.10.1620	phosphoserine/threonine/tyrosine-binding protein, putative	130.539		Tb927.11.1700	hypothetical protein, conserved	101.942
Tb927.7.1250	hypothetical protein, conserved	130.517		Tb927.8.7620	amino acid transporter 1, putative	101.93
Tb927.10.9150	hypothetical protein, conserved	130.502		Tb927.10.14980	intraflagellar transport protein 52	101.902
Tb927.10.1440	hypothetical protein, conserved	130.48		Tb927.10.6190	aldehyde dehydrogenase, putative	101.89
Tb927.10.5590	protein phosphatase 2C, putative	130.455		Tb927.3.3580	heat shock protein 90, putative	101.854
Tb927.11.13670	hypothetical protein, conserved	130.407		Tb927.11.4620	hypothetical protein, conserved	101.853
Tb927.10.8780	AAA domain containing protein, putative	130.324		Tb927.10.5540	hypothetical protein, conserved	101.824
Tb927.10.3590	hypothetical protein, conserved	130.281		Tb927.10.1710	DNA polymerase eta, putative	101.785
Tb927.1.1890	Replication Factor C Subunit 1-related protein	130.26		Tb927.4.2750	hypothetical protein, conserved	101.742
Tb927.11.5770	hypothetical protein, conserved	130.26		Tb927.2.3780	translation initiation factor IF-2, putative	101.656
Tb927.11.1740	intraflagellar transport protein 88	130.233		Tb927.1.3040	hypothetical protein, conserved	101.65
Tb927.7.4900	5'-3' exoribonuclease A	130.233		Tb927.11.12850	oligopeptidase b	101.635
Tb927.11.15820	iron superoxide dismutase C, mitochondrial	130.216		Tb927.6.1840	Diacylglycerol kinase catalytic domain containing protein, putative	101.624
Tb927.6.2460	ubiquitin fusion degradation protein 2, putative	130.207		Tb927.11.1650	hypothetical protein, conserved	101.598
Tb927.5.3570	hypothetical protein, conserved	130.173		Tb927.4.1900	Methyltransferase domain/Methyltransferase involved in Williams-Beuren syndrome, putative	101.579
Tb927.5.3900	Galactose oxidase, central domain/Domain of unknown function (DUF4110), putative	130.12		Tb927.11.2540	hypothetical protein, conserved	101.566
Tb927.6.3810	hypothetical protein, conserved	130.091		Tb927.9.6410	hypothetical protein, conserved	101.554
Tb927.8.5000	Paraflagellar rod protein 2-4	130.033		Tb927.11.11740	membrane-bound acid phosphatase, putative	101.493
Tb927.11.5420	hypothetical protein, conserved	130.033		Tb927.2.4020	NEDD8-activating enzyme E1 regulatory subunit, putative	101.444
Tb927.10.2880	Voltage-dependent calcium channel subunit, putative	129.92		Tb927.11.5390	mitochondrial import inner membrane translocase subunit, putative	101.411
Tb927.11.12950	ras-like small GTPase, putative	129.914		Tb927.11.3720	Ring finger domain containing protein, putative	101.4
Tb927.9.11720	Iron-sulfur cluster assembly protein	129.894		Tb927.11.950	RNA-binding protein, putative	101.397
Tb927.9.14140	hypothetical protein, conserved	129.867		Tb927.9.11220	tRNA import complex component, putative	101.366
Tb927.11.15420	eukaryotic translation initiation factor 3 subunit k	129.833		Tb927.10.3960	hypothetical protein, conserved	101.293
Tb927.11.12580	hypothetical protein, conserved	129.811		Tb927.9.9950	hypothetical protein, conserved	101.269
Tb927.10.13180	Nrap protein, putative	129.678		Tb927.6.2500	RF-1 domain containing protein, putative	101.259
Tb927.5.2950	Component of motile flagella 3	129.635		Tb927.11.8280	hypothetical protein, conserved	101.215
Tb927.8.4980	Paraflagellar rod protein 2-2	129.629		Tb927.11.13125	cytochrome oxidase subunit X	101.215
Tb927.5.930	NADH-dependent fumarate reductase	129.623		Tb927.9.9090	WD domain, G-beta repeat, putative	101.211
Tb927.9.8670	hypothetical protein, conserved	129.592		Tb927.10.8310	histone acetyltransferase	101.194
Tb927.10.4760	Integral membrane protein DUF106, putative	129.548		Tb927.10.5640	Gem-associated protein 2, putative	101.186
Tb927.3.5640	nuclear transcription factor, putative	129.531		Tb927.9.11750	methyltransferase domain containing protein, putative	101.185
Tb927.9.7250	hypothetical protein, conserved	129.518		Tb927.10.11510	hypothetical protein, conserved	101.176
Tb927.6.3680	Present in the outer mitochondrial membrane proteome 31	129.462		Tb927.11.11530	histone acetyltransferase, putative	101.165
Tb927.11.11710	Putative serine esterase (DUF676), putative	129.426		Tb927.10.14990	intraflagellar transport protein 80	101.156
Tb927.3.3240	hypothetical protein, conserved	129.392		Tb927.5.1130	hypothetical protein, conserved	101.128
Tb927.3.1060	cAMP Response Protein 4	129.334		Tb927.9.2240	Pseudokinase, putative	101.077
Tb927.7.7220	hypothetical protein, conserved	129.291		Tb927.11.13810	ATP- dependent RNA helicase, putative	101.029
Tb927.8.2830	Kinetoplastid kinetochore protein 25	129.252		Tb927.10.11920	hypothetical protein, conserved	101.015
Tb927.11.1110	calpain, putative	129.22		Tb927.9.14040	short-chain dehydrogenase, putative	101.009
Tb11.v5.0538	69 kDa paraflagellar rod protein, putative	129.21		Tb927.4.2450	protein disulfide isomerase 1	101
Tb927.8.4750	amino acid transporter, truncated	129.198		Tb927.10.11040	hypothetical protein, conserved	100.97
Tb927.9.2390	hypothetical protein, conserved	129.192		Tb927.11.11075	hypothetical protein	100.956
Tb927.10.13870	tubulin tyrosine ligase protein, putative	129.058		Tb927.10.8320	cytochrome oxidase subunit IX, putative	100.939
Tb927.11.510	RNA-binding protein, UBP2	128.962		Tb927.7.3100	Mitoribosomal SSU assembly factor 9	100.919
Tb927.7.3050	Mitochondrial SSU ribosomal protein, putative	128.88		Tb927.10.2880	Voltage-dependent calcium channel subunit, putative	100.915
Tb927.11.7030	Rad51, putative	128.88		Tb927.7.1080	hypothetical protein, conserved	100.803
Tb927.1.3950	alanine aminotransferase	128.87		Tb927.8.3540	hypothetical protein, conserved	100.793
Tb927.11.5020	hypothetical protein, conserved	128.853		Tb11.v5.0718	protein kinase, putative	100.793
Tb927.9.8720	fructose-1,6-bisphosphatase	128.843		Tb927.11.2020	hypothetical protein, conserved	100.712
Tb927.7.1540	Staphylococcal nuclease homologue, putative	128.815		Tb927.6.2250	rac serine-threonine kinase, putative	100.69
Tb927.10.450	Component of motile flagella 62	128.786		Tb927.11.15850	kinteoplast poly(A) polymerase complex 1 subunit	100.684
Tb927.6.4830	MIZ/SP-RING zinc finger, putative	128.753		Tb927.8.800	Domain of unknown function (DUF3437), putative	100.554
Tb927.10.2720	hypothetical protein, conserved	128.71		Tb927.10.12960	Ras-related protein Rab5A	100.488
Tb927.9.7720	predicted tetratricopeptide repeat protein	128.671		Tb927.1.1890	Replication Factor C Subunit 1-related protein	100.467
Tb927.8.4990	Paraflagellar rod protein 2-3	128.639		Tb927.10.11930	beta-D-hydroxybutyrate dehydrogenase	100.361
Tb927.7.2720	translation initiation factor SUI1, putative	128.632		Tb927.11.2560	hypothetical protein, conserved	100.349
Tb927.9.6460	hypothetical protein, conserved	128.515		Tb927.10.2310	hypothetical protein, conserved	100.343
Tb927.11.1080	Nucleolar protein 60	128.514		Tb11.v5.0360	aminopeptidase, putative	100.332
Tb927.10.820	hypothetical protein, conserved	128.498		Tb927.7.4880	hypothetical protein, conserved	100.324
Tb927.11.11850	splicing factor 3B subunit 1, putative	128.488		Tb927.8.5530	COP9 signalosome complex subunit 5, putative	100.306
Tb927.7.1580	Vps52 / Sac2 family, putative	128.401		Tb927.9.10300	hypothetical protein, conserved	100.296
Tb927.10.2950	hypothetical protein, conserved	128.36		Tb927.4.5050	dihydrolipoamide dehydrogenase, pseudogene, putative	100.288
Tb927.10.6370	60S ribosomal proteins L37, putative	128.357		Tb927.7.3890	hypothetical protein, conserved	100.278
Tb927.3.5500	DNA-directed RNA polymerase II subunit 3, putative	128.336		Tb927.11.10060	Biotin--acetyl-CoA-carboxylase ligase, putative	100.241
[truncated: 7,106 more rows]
