# Supplementary material for: Distinct mRNA and protein interactomes highlight functional differentiation of major eIF4F-like complexes from Trypanosoma brucei
Source: Front Mol Biosci. 2022 Oct 7;9:971811. doi: 10.3389/fmolb.2022.971811 (PMC9585242; doi:10.3389/fmolb.2022.971811)
Supplement: Supplementary file 9 [file Table5.XLSX]

## Sheet: EIF4E3 Ilumina RNAseq
EIF4E3 RNASEQ - ILLUMINA SEQUENCING
TriTrypDB ID	Description	Revised Function	EIF4E3 Average	Control Average	Ratio EIF4E3/Control	Log2
Tb927.6.510	GPEET procyclin	Undefined function	1540.88	43.5653	35.3696	5.14444
Tb927.11.510	RNA-binding protein, UBP2	RNA Binding	3081.59	128.962	23.8953	4.57866
Tb927.6.3490	zinc finger protein 1	RNA binding	3652.06	184.661	19.7771	4.30576
Tb927.10.1480	hypothetical protein	Undefined function	1665.63	84.3416	19.7486	4.30368
Tb927.6.640	ApaH-like phosphatase ALPH1	RNA binding	1396.01	77.36	18.0457	4.17358
Tb927.1.2310	hypothetical protein	Undefined function	717.462	46.5974	15.397	3.94458
Tb927.7.3970	hypothetical protein, conserved	Undefined function	859.791	72.7491	11.8186	3.56298
Tb927.5.2260	conserved protein	Undefined function	1183.21	104.793	11.2909	3.49709
Tb927.2.3880	heterogeneous nuclear ribonucleoproteins F/H homologue	RNA Binding	375.042	39.8121	9.42032	3.23578
Tb927.11.500	RNA-binding protein, UBP1	RNA Binding	7307.75	784.146	9.31937	3.22023
Tb927.10.12730	hypothetical protein	Undefined function	346.463	42.5851	8.13579	3.02428
Tb927.5.820	hypothetical protein, conserved	Undefined function	563.44	71.1239	7.92195	2.98586
Tb927.6.5020	cyclin 7, putative	Binding activity	676.468	86.1836	7.84915	2.97254
Tb927.8.870	CAMK/CAMKL family protein kinase, putative	Protein kinase/ phosphatase	624.315	88.3064	7.06988	2.82169
Tb927.6.4280	glyceraldehyde 3-phosphate dehydrogenase, glycosomal	Enzyme	1524.82	223.351	6.82701	2.77125
Tb927.2.2770	hypothetical protein, conserved	Undefined function	227.033	33.8116	6.71464	2.74731
Tb927.11.3760	hypothetical protein	Undefined function	228.299	36.0141	6.33915	2.66429
Tb927.5.2160	conserved protein	Undefined function	612.279	103.796	5.8989	2.56045
Tb927.10.3970	hypothetical protein, conserved	Undefined function	2251.85	395.035	5.70037	2.51105
Tb927.3.2960	inosine-adenosine-guanosine-nucleosidehydrolase	Enzyme	482.623	89.1881	5.4113	2.43598
Tb927.6.5010	hypothetical protein, conserved	RNA binding	238.98	45.2303	5.28363	2.40153
Tb927.9.15760	variant surface glycoprotein (VSG)-related, putative	Undefined function	225.619	43.2636	5.21497	2.38266
Tb927.5.800	casein kinase I, isoform 2	Protein kinase/ phosphatase	528.345	101.767	5.19174	2.37622
Tb927.8.5440	flagellar calcium-binding 24 kDa protein	Binding activity	221.202	44.1469	5.0106	2.32498
Tb927.11.16820	hypothetical protein, conserved	Undefined function	468.732	94.0531	4.98369	2.31722
Tb927.3.4710	Flagellum attachment zone protein 23	Citoskeleton	175.808	35.9106	4.89571	2.29152
Tb927.10.15310	hypothetical protein, conserved	RNA Binding	458.468	94.1607	4.86899	2.28362
Tb927.7.2660	zinc finger protein family member, putative	RNA binding	841.129	172.864	4.86585	2.28269
Tb927.5.1990	hypothetical protein, conserved	Undefined function	264.21	55.5558	4.75575	2.24967
Tb927.11.3310	ubiquitin-conjugating enzyme, putative	Enzyme	676.412	143.113	4.72644	2.24075
Tb927.9.11070	E3 SUMO-protein ligase SIZ1	Binding activity	330.58	71.2354	4.64067	2.21433
Tb927.9.12570	glycerol kinase, glycosomal	Enzyme	648.39	139.804	4.63783	2.21345
Tb927.9.11050	4E-interacting protein, putative	RNA binding	570.326	124.782	4.57056	2.19237
Tb927.7.2930	histone H2A, putative	DNA Binding	111.967	24.5829	4.55469	2.18735
Tb927.2.5290	hypothetical protein, conserved	Undefined function	213.898	47.5889	4.4947	2.16823
Tb927.10.2360	hypothetical protein	Undefined function	408.389	91.1712	4.47936	2.16329
Tb927.8.6890	putative succinate dehydrogenase subunit	Enzyme	350.213	78.3245	4.47131	2.1607
Tb927.10.10670	kinetoplastid-specific dual specificity phosphatase, putative	Enzyme	236.446	54.2032	4.3622	2.12506
Tb927.7.5350	hypothetical protein, conserved	Undefined function	270.307	63.1232	4.28222	2.09836
Tb927.11.14165	hypothetical protein	Undefined function	358.656	84.3691	4.25104	2.08781
Tb927.3.720	zinc finger protein 3	RNA binding	1066.27	262.005	4.06966	2.02491
Tb927.1.4310	Flagellum attachment zone protein 2	Citoskeleton	419.016	103.529	4.04732	2.01697
Tb927.9.11600	glycosomal membrane protein	Undefined function	1144.46	289.252	3.95663	1.98427
Tb927.1.1770	Dithiol glutaredoxin 2	Enzyme	126.332	31.9852	3.94969	1.98174
Tb927.8.3820	Stress granule protein	Binding activity	516.626	131.069	3.94164	1.9788
Tb927.11.10830	hypothetical protein	Undefined function	156.949	39.8646	3.93705	1.97711
Tb927.1.1930	phosphatidylinositol 3-kinase, putative	Enzyme	998.006	254.958	3.9144	1.96879
Tb927.8.1780	STE/STE7 protein kinase, putative	Protein kinase/ phosphatase	870.126	223.908	3.88609	1.95832
Tb927.11.3650	adenylosuccinate synthetase, putative	Enzyme	349.298	90.0185	3.88029	1.95616
Tb927.1.4300	chaperone protein DnaJ, putative	DNA Binding	220.844	58.1467	3.79805	1.92526
Tb927.8.3890	hypothetical protein, conserved	Undefined function	109.687	29.2643	3.74817	1.90619
Tb927.9.13460	Spt4/RpoE2 zinc finger, putative	Binding activity	168.402	45.2294	3.72329	1.89658
Tb927.7.7090	hypothetical protein, conserved	Undefined function	675.594	181.626	3.7197	1.89519
Tb927.11.11975	cytoskeleton-associated protein, putative	Citoskeleton	136.206	36.6975	3.71159	1.89204
Tb927.2.3910	beta-ketoacyl-ACP synthase	Enzyme	360.095	97.1393	3.70699	1.89025
Tb927.7.3450	protein I/6	Binding activity	66.6235	18.0927	3.68235	1.88063
Tb927.7.4060	cysteine peptidase, Clan CA, family C2, putative	Enzyme	720.36	196.247	3.67067	1.87604
Tb927.10.15350	histone H3 variant V	DNA Binding	517.463	141.039	3.66892	1.87536
Tb927.4.5310	Repressor of differentiation kinase 2	Enzyme	311.563	87.5356	3.55927	1.83158
Tb927.9.2520	microtubule-associated protein	Citoskeleton	337.306	95.7712	3.522	1.81639
Tb927.11.540	ABC transporter, mitochondrial, putative	Enzyme	754.39	215.838	3.49516	1.80536
Tb927.1.2760	hypothetical protein	Undefined function	181.822	52.0698	3.4919	1.80401
Tb927.10.12840	mitochondrial carrier protein	Transport	1027.95	295.629	3.47718	1.79792
Tb927.2.4440	hypothetical protein	Undefined function	177.549	51.1165	3.47342	1.79635
Tb927.11.1370	Dithiol glutaredoxin 1	Enzyme	713.315	208.853	3.41539	1.77205
Tb927.5.810	zinc finger CCCH domain containing protein 11	RNA Binding	1431.61	422.858	3.38556	1.75939
Tb927.8.3680	kinetoplastid kinetochore protein 4	Binding activity	317.13	94.7206	3.34805	1.74332
Tb927.11.6650	hypothetical protein	Undefined function	103.903	31.3761	3.31152	1.72749
Tb927.9.15100	hypothetical protein, conserved	Undefined function	88.7565	26.9806	3.28964	1.71793
Tb927.5.470	riboflavin transporter	Transport	238.099	72.7226	3.27407	1.71108
Tb927.10.11770	succinate dehydrogenase cytochrome B subunit	Enzyme	622.955	191.359	3.25542	1.70284
Tb927.11.15160	hypothetical protein, conserved	Undefined function	190.607	58.7123	3.24645	1.69886
Tb927.8.3880	hypothetical protein, conserved	Undefined function	99.6895	31.0091	3.21485	1.68475
Tb927.11.12480	serine/threonine protein phosphatase, putative	Enzyme	224.655	71.1437	3.15776	1.6589
Tb927.2.4700	succinate dehydrogenase subunit	Enzyme	357.355	113.259	3.1552	1.65773
Tb927.10.12970	AN1-like zinc finger, putative	Binding activity	142.15	45.0734	3.15375	1.65707
Tb927.11.880	cyclophilin a	Enzyme	1678.18	532.953	3.14884	1.65482
Tb927.1.570	Histone-lysine N-methyltransferase, H3 lysine-76 specific	Enzyme	185.826	59.7026	3.11254	1.63809
Tb927.8.3840	hypothetical protein, conserved	Undefined function	217.462	70.5885	3.0807	1.62326
Tb927.9.3370	thioredoxin	Enzyme	281.864	91.5362	3.07926	1.62258
Tb927.11.2690	Succinyl-CoA:3-ketoacid coenzyme A transferase, mitochondrial	Enzyme	444.844	144.667	3.07494	1.62056
Tb927.11.13270	hypothetical protein, conserved	Undefined function	102.219	33.5682	3.04512	1.6065
Tb927.10.3960	hypothetical protein, conserved	Undefined function	145.991	48.1712	3.03068	1.59964
Tb927.3.4000	clathrin coat assembly protein ap19, putative	Undefined function	214.939	71.2564	3.01641	1.59283
Tb927.8.5460	Flagellar calcium-binding 44 kDa protein	Binding activity	164.561	54.834	3.00109	1.58548
Tb927.6.2200	DJ-1 family protein, putative	Enzyme	250.688	83.6721	2.99607	1.58307
Tb927.9.13785	kinetoplastid membrane protein 11-5	Binding activity	614.771	207.405	2.96411	1.5676
Tb927.11.6450	Serine incorporator (Serinc), putative	Undefined function	399.887	134.946	2.96331	1.56721
Tb927.8.3530	glycerol-3-phosphate dehydrogenase [NAD+], glycosomal	Enzyme	330.394	111.844	2.95407	1.56271
Tb927.3.2475	hypothetical protein	Undefined function	429.826	145.763	2.9488	1.56013
Tb927.5.2560	hypothetical protein, conserved	Undefined function	251.241	85.8207	2.92751	1.54967
Tb927.5.2170	conserved protein	Undefined function	107.836	36.9346	2.91965	1.5458
Tb927.4.2750	hypothetical protein, conserved	Undefined function	157.098	53.8375	2.918	1.54498
Tb927.11.14080	cyclin 2	Binding activity	483.38	166.141	2.90945	1.54075
Tb927.10.10000	hypothetical protein, conserved	Undefined function	421.348	146.053	2.8849	1.52852
Tb927.8.6450	inhibitor of cysteine peptidase	Enzyme	263.347	91.3477	2.88291	1.52752
Tb927.5.2400	Peptidase C19, ubiquitin carboxyl-terminal hydrolase, putative	Enzyme	180.306	63.4099	2.84349	1.50766
Tb927.11.11980	cytoskeleton-associated protein 15	Citoskeleton	105.316	37.5327	2.80597	1.4885
Tb927.6.2160	hypothetical protein, conserved	Undefined function	91.4429	32.7062	2.79589	1.48331
Tb927.11.16575	hypothetical protein	Undefined function	434.43	156.578	2.77453	1.47224
Tb927.8.3780	MORN repeat, putative	Undefined function	102.967	37.2249	2.76609	1.46785
Tb927.9.11100	protein kinase A catalytic subunit, putative	Protein kinase/ phosphatase	754.773	273.061	2.76412	1.46682
Tb927.11.7930	RNA polymerase B subunit RPB8, putative	Enzyme	142.457	51.7576	2.75239	1.46068
Tb927.8.880	hypothetical protein	Undefined function	202.939	73.9458	2.74443	1.45651
Tb927.1.2400	alpha tubulin, putative	Citoskeleton	402.992	149.056	2.70363	1.4349
Tb927.3.945	hypothetical protein	Undefined function	98.0821	36.2828	2.70327	1.4347
Tb927.9.9210	60S ribosomal protein L37, putative	Ribosomal Protein	257.259	95.4886	2.69413	1.42982
Tb927.4.1220	leucine-rich repeat protein (LRRP), putative	Undefined function	267.748	99.44	2.69256	1.42898
Tb927.4.2460	dual specificity protein phosphatase, putative	Protein kinase/ phosphatase	178.586	66.6518	2.67939	1.42191
Tb927.5.760	Cell cycle sequence binding phosphoprotein, putative	Binding activity	355.08	132.599	2.67786	1.42108
Tb927.11.9860	EF-hand domain pair, putative	Binding activity	1502.37	565.376	2.6573	1.40996
Tb927.9.10570	predicted zinc finger protein	Binding activity	427.501	161.01	2.65511	1.40877
Tb927.10.1180	hypothetical protein, conserved	Undefined function	80.3983	30.3195	2.6517	1.40692
Tb927.10.6070	universal minicircle sequence binding protein 1	RNA binding	1425.64	538.316	2.64834	1.40509
Tb927.10.7850	protein-L-isoaspartate, putative	Enzyme	74.7788	28.4405	2.6293	1.39468
Tb927.11.7900	mitochondrial RNA binding protein 16	RNA binding	1366.82	521.475	2.62107	1.39016
Tb927.6.1860	conserved protein	Undefined function	230.672	88.0572	2.61957	1.38933
Tb927.11.7800	hypothetical protein, conserved	Binding activity	121.522	46.393	2.6194	1.38924
Tb927.10.12740	Zinc finger CCCH domain-containing protein 35	RNA Binding	228.221	87.1691	2.61814	1.38854
Tb927.8.3280	Beta-lactamase superfamily domain containing protein, putative	Undefined function	116.552	44.523	2.61779	1.38835
Tb927.10.8940	flagellum targeting protein kharon1, putative	RNA binding	1611.77	616.118	2.616	1.38737
Tb927.5.1740	hypothetical protein	Undefined function	133.119	50.9937	2.61051	1.38433
Tb927.10.1090	40S ribosomal protein S23, putative	Ribosomal Protein	1150.42	440.919	2.60915	1.38358
Tb927.5.4380	Kinetoplastid-specific Protein Phosphatase 1	Enzyme	176.61	67.8097	2.60449	1.381
Tb927.11.7790	Mitochondrial ribosomal protein S16	Ribosomal Protein	176.837	67.939	2.60288	1.38011
Tb927.8.3550	mitogen-activated protein kinase 3, putative	Enzyme	132.916	51.1603	2.59803	1.37742
Tb927.10.11760	pumilio/PUF RNA binding protein 6	RNA binding	228.823	88.2461	2.59301	1.37463
Tb927.8.5090	DNA-directed rna polymerase I largest subunit, putative	DNA Binding	222.675	85.9348	2.59121	1.37363
Tb927.7.6350	NADH dehydrogenase [ubiquinone] flavoprotein 2, mitochondrial	Enzyme	201.424	77.8234	2.58822	1.37196
Tb927.10.11300	paraflagellar rod component, putative	Binding activity	624.121	242.393	2.57483	1.36448
Tb927.11.7520	hypothetical protein, conserved	Undefined function	87.908	34.2033	2.57016	1.36186
Tb927.1.2490	histone H3, putative	DNA Binding	897.295	351.342	2.55391	1.35271
Tb927.5.1145	hypothetical protein	Undefined function	79.8793	31.3595	2.54721	1.34892
Tb927.11.17015	Cytochrome c oxidase assembly factor 6 homolog, putative	Undefined function	219.285	86.1878	2.54427	1.34725
Tb927.4.2040	DNA/RNA-binding protein Alba 3	RNA binding	1151.04	454.477	2.53266	1.34065
Tb927.8.4280	nuclear transport factor 2, putative	Undefined function	385.698	152.526	2.52874	1.33842
Tb927.7.2980	Nitroreductase family, putative	Enzyme	426.479	168.756	2.52719	1.33754
Tb927.11.12020	hypothetical protein, conserved	Undefined function	140.641	55.7557	2.52245	1.33483
Tb927.9.1540	protein phosphatase 2B, putative	Protein kinase/ phosphatase	131.106	52.0379	2.51943	1.3331
Tb927.4.1240	hypothetical protein	Undefined function	205.214	82.1698	2.49744	1.32045
Tb927.6.590	hypothetical protein, conserved	Undefined function	494.685	198.14	2.49665	1.31999
Tb927.4.360	1,2-Dihydroxy-3-keto-5-methylthiopentene dioxygenase, putative	Enzyme	297.115	119.153	2.49355	1.3182
Tb927.10.7925	hypothetical protein	Undefined function	77.9305	31.3111	2.4889	1.31551
Tb927.10.10030	hypothetical protein, conserved	Binding activity	68.0725	27.3575	2.48825	1.31513
Tb927.2.3420	hypothetical protein, conserved	Undefined function	133.989	53.9554	2.48334	1.31228
Tb927.7.3650	STE/STE11 serine/threonine-protein kinase, putative	Protein kinase/ phosphatase	135.94	54.7745	2.48181	1.31139
Tb927.2.2390	hypothetical protein, conserved	Undefined function	261.294	105.595	2.47449	1.30713
Tb927.10.2420	hypothetical protein	Undefined function	78.5043	31.8282	2.4665	1.30247
Tb11.1810	retrotransposon hot spot protein (RHS, pseudogene), putative	Undefined function	305.607	124.011	2.46435	1.30121
Tb927.10.200	vacuolar ATP synthase, putative	Enzyme	155.81	63.3115	2.46101	1.29925
Tb927.9.15080	hypothetical protein, conserved	Undefined function	71.9076	29.3339	2.45134	1.29357
Tb927.11.1110	calpain, putative	Enzyme	316.179	129.22	2.44683	1.29091
Tb927.4.4480	hypothetical protein, conserved	Undefined function	256.58	105.752	2.42624	1.27872
Tb927.2.4580	UNC119	Binding activity	427.187	177.829	2.40223	1.26438
Tb927.6.4130	succinate dehydrogenase subunit 3	Enzyme	458.328	190.827	2.4018	1.26411
Tb927.11.15080	Transmembrane proteins 14C, putative	Undefined function	265.745	110.793	2.39858	1.26218
Tb927.1.3310	hypothetical protein, conserved	Undefined function	373.482	155.724	2.39836	1.26205
Tb927.5.1660	pyruvate dehydrogenase phosphatase, putative	Enzyme	364.058	152.163	2.39256	1.25855
Tb927.11.17000	AIR9-like protein	Undefined function	547.526	228.948	2.39149	1.25791
Tb927.9.7470	purine nucleoside transporter	Transport	1579.34	660.607	2.39074	1.25745
Tb11.v5.0819	kinesin, putative	Citoskeleton	204.399	85.6331	2.38692	1.25515
Tb927.11.14460	ADP-ribosylation factor GTPase activating protein 1, putative	DNA Binding	90.7482	38.0387	2.38568	1.2544
Tb927.8.6950	roadblock/LC7 family member	Citoskeleton	93.0772	39.1534	2.37724	1.24929
Tb927.10.13910	hypothetical protein, conserved	Undefined function	135.806	57.1445	2.37653	1.24886
Tb927.3.5570	syntaxin, putative	Binding activity	127.285	53.7339	2.3688	1.24415
Tb927.9.4750	hypothetical protein	Undefined function	694.709	293.702	2.36535	1.24205
Tb11.v5.0153	BarP protein, putative	Undefined function	481.959	204.248	2.35968	1.23859
Tb927.8.3870	Nucleolar protein 127	Undefined function	430.252	182.636	2.35579	1.23621
Tb927.10.2800	mitochondrial ribosomal protein s6	Ribosomal Protein	110.391	46.8778	2.35487	1.23565
Tb927.6.2130	nuclear movement protein, putative	Binding activity	146.129	62.2129	2.34885	1.23196
Tb927.7.5680	deoxyribose-phosphate aldolase, putative	Enzyme	89.1223	37.9526	2.34825	1.23159
Tb927.8.6500	cell division cycle protein 20, putative	Enzyme	177.062	75.4314	2.34732	1.23102
Tb927.3.5560	hypothetical protein, conserved	Undefined function	144.256	61.7333	2.33676	1.22451
Tb927.8.1440	maoC-like dehydratase, putative	Enzyme	133.902	57.3925	2.33309	1.22224
Tb927.8.3470	Vesicle transport v-SNARE protein N-terminus, putative	Binding activity	85.3696	36.6331	2.3304	1.22058
Tb927.11.16540	Roadblock/LC7 domain containing protein, putative	Binding activity	92.3316	39.6274	2.32999	1.22033
Tb927.8.3770	Mitogen-activated protein kinase 10, putative	Protein kinase/ phosphatase	143.464	61.6635	2.32657	1.2182
Tb927.8.7740	amino acid transporter, putative	Transport	264.64	114.042	2.32056	1.21447
Tb927.10.12030	hypothetical protein, conserved	Undefined function	234.501	101.109	2.31929	1.21368
Tb927.10.1070	cdc2-related kinase 1	Enzyme	112.914	48.9515	2.30666	1.2058
Tb927.9.6090	PTP1-interacting protein, 39 kDa	Enzyme	396.645	172.18	2.30366	1.20393
Tb927.11.15170	ribosome biogenesis protein TSR3, putative	Enzyme	156.219	67.8144	2.30363	1.20391
Tb11.0330	Cornifin (SPRR) family, putative	Undefined function	388.602	169.048	2.29877	1.20086
Tb927.8.5790	hypothetical protein	Undefined function	535.307	232.934	2.29811	1.20045
Tb927.8.6750	translationally controlled tumor protein (TCTP), putative	Binding activity	1008.69	439.435	2.29543	1.19877
Tb927.3.5330	centaurin beta 5	Enzyme	128.771	56.142	2.29367	1.19766
Tb927.10.10320	dynein light chain Tctex-type, putative	Citoskeleton	87.2492	38.1951	2.2843	1.19175
Tb927.1.3950	alanine aminotransferase	Enzyme	294.106	128.87	2.28219	1.19042
Tb927.11.7675	ribosomal protein S10p/S20	Ribosomal Protein	361.63	158.501	2.28157	1.19003
Tb927.5.2760	UDP-Gal or UDP-GlcNAc-dependent glycosyltransferase, putative	Enzyme	79.3998	34.8606	2.27764	1.18754
Tb927.10.3990	DHH1	RNA Binding	972.916	427.295	2.27692	1.18708
Tb927.4.4620	cytochrome oxidase subunit VIII	Undefined function	668.879	294.005	2.27506	1.1859
Tb927.8.2190	hypothetical protein, conserved	Undefined function	125.927	55.3875	2.27356	1.18495
Tb927.10.8530	glucose transporter 2A	Transport	162.006	71.4657	2.26691	1.18073
Tb927.11.7940	calmodulin, putative	Enzyme	69.5988	30.718	2.26573	1.17998
Tb927.10.2090	elongation factor 1-alpha	RNA Binding	3717.52	1646.95	2.25722	1.17455
Tb927.10.10590	histone H2B, putative	DNA Binding	186.064	82.5403	2.25421	1.17262
Tb927.5.1880	inhibitor of serine peptidase (ISP), putative	Enzyme	146.28	65.0192	2.2498	1.16979
Tb927.8.3460	Ring finger domain containing protein, putative	Binding activity	470.275	209.198	2.24799	1.16864
Tb927.11.3990	hypothetical protein, conserved	Undefined function	167.917	74.7414	2.24664	1.16777
Tb927.11.5830	YL1 nuclear protein, putative	Undefined function	515.746	230.46	2.2379	1.16215
Tb927.11.5950	hypothetical protein, conserved	Undefined function	318.772	142.605	2.23535	1.1605
Tb927.11.10470	hypothetical protein, conserved	Undefined function	64.1296	28.7365	2.23164	1.15811
Tb927.7.7350	hypothetical protein	Undefined function	200.584	90.0598	2.22724	1.15525
Tb927.3.4760	dynamin-1-like protein	Citoskeleton	606.002	272.282	2.22565	1.15422
Tb927.3.4450	hypothetical protein, conserved	Undefined function	284.872	128.181	2.22242	1.15213
Tb927.11.4700	prostaglandin f synthase	Enzyme	610.026	274.933	2.21882	1.14979
Tb927.7.4670	ribosomal RNA processing protein 4, putative	Ribosomal Protein	504.073	227.748	2.21329	1.14619
Tb927.9.10850	Splicing factor 3B subunit 10 (SF3b10), putative	Undefined function	76.8096	34.7914	2.20772	1.14255
Tb927.1.3300	Myotubularin-related protein, putative	Enzyme	272.91	123.63	2.20747	1.1424
Tb927.11.8280	hypothetical protein, conserved	Undefined function	117.886	53.584	2.20003	1.13752
Tb927.1.3850	Sec61beta family, putative	Undefined function	416.089	189.325	2.19775	1.13602
Tb927.11.715	dynein light chain LC8, putative	Citoskeleton	589.814	268.429	2.19728	1.13572
Tb927.8.2450	5'-AMP-activated protein kinase subunit beta	Protein kinase/ phosphatase	115.981	52.8086	2.19625	1.13504
Tb927.8.5120	cytochrome c	Binding activity	2761.12	1257.79	2.19522	1.13437
Tb927.2.5230	CAMK family pseudokinase, putative	Enzyme	65.6297	30.2173	2.17192	1.11897
Tb927.8.890	Ras-related protein Rab1A	Enzyme	648.997	299.254	2.16872	1.11684
Tb927.4.2050	hypothetical protein	Undefined function	137.808	63.6784	2.16412	1.11378
Tb927.8.6038	60S ribosomal protein L41, putative	Ribosomal Protein	1101.71	509.514	2.16227	1.11255
Tb927.9.5710	general transcription factor IIB	Undefined function	69.1745	32.0004	2.16168	1.11215
Tb927.8.6090	ubiquitin-protein ligase, putative	Enzyme	307.927	142.837	2.1558	1.10822
Tb927.11.7490	Protein of unknown function (DUF423), putative	Undefined function	377.784	175.246	2.15574	1.10818
Tb927.7.1320	10 kDa heat shock protein, putative	Binding activity	726.879	337.41	2.15429	1.10721
Tb927.10.12680	60S ribosomal protein L34, putative	Ribosomal Protein	321.138	149.287	2.15115	1.10511
Tb927.9.13990	RNA-binding protein, putative	RNA binding	723.495	337.263	2.1452	1.10111
Tb927.1.2120	Calpain-like protein CALP1.3	Enzyme	210.148	98.1997	2.14	1.09761
Tb927.6.2500	RF-1 domain containing protein, putative	Undefined function	133.059	62.1914	2.1395	1.09727
Tb927.11.16940	MIZ/SP-RING zinc finger, putative	Binding activity	82.1519	38.4314	2.13762	1.09601
Tb927.9.8550	Domain of unknown function (DUF947), putative	Undefined function	69.8102	32.6953	2.13518	1.09435
Tb927.8.4190	hypothetical protein, conserved	Undefined function	401.935	188.667	2.1304	1.09112
Tb927.11.4290	40S ribosomal protein S12	Ribosomal Protein	1961.62	920.881	2.13016	1.09096
Tb927.9.2160	hypothetical protein, conserved	Undefined function	251.429	118.046	2.12993	1.0908
Tb927.4.2740	p25-alpha, putative	Undefined function	795.306	373.96	2.12671	1.08863
Tb927.11.16750	hypothetical protein, conserved	Undefined function	154.113	72.5279	2.12488	1.08738
Tb927.9.8815	hypothetical protein	Undefined function	178.099	83.9413	2.12171	1.08523
Tb927.3.4880	nucleosome assembly protein (NAP), putative	Binding activity	173.113	81.6793	2.11943	1.08367
Tb927.9.7590	60S ribosomal protein L11, putative	Ribosomal Protein	786.303	371.341	2.11747	1.08234
Tb927.7.6900	Sister chromatid cohesion protein 1	Binding activity	370.014	174.913	2.11541	1.08094
Tb927.4.5210	hypothetical protein, conserved	Undefined function	84.3847	39.9189	2.1139	1.07991
Tb927.7.3520	Mitochondrial pyruvate carrier 2	Undefined function	381.415	180.511	2.11297	1.07927
Tb927.4.1410	hypothetical protein, conserved	Undefined function	84.9548	40.2579	2.11027	1.07742
Tb927.10.8650	ran binding protein, putative	Binding activity	142.069	67.3348	2.10989	1.07716
Tb927.2.6070	mitochondrial RNA binding complex 1 subunit	RNA Binding	138.561	65.6768	2.10974	1.07706
Tb927.4.910	hypothetical protein, conserved	Undefined function	99.7382	47.3459	2.10659	1.07491
Tb927.2.3610	Mitochondrial ATP synthase subunit, putative	Undefined function	489.903	232.716	2.10515	1.07393
Tb927.4.2840	hypothetical protein, conserved	Undefined function	144.357	68.6018	2.10427	1.07332
Tb927.10.15320	hypothetical protein, conserved	Undefined function	167.161	79.6432	2.09887	1.06961
Tb927.11.6440	hypothetical protein, conserved	RNA Binding	1473.67	703.374	2.09514	1.06705
Tb927.9.5860	tryparedoxin peroxidase	Enzyme	1051.82	502.146	2.09465	1.06671
Tb927.11.12960	hypothetical protein, conserved	Undefined function	155.872	74.8277	2.08308	1.05871
Tb927.11.665	hypothetical protein	Undefined function	247.206	118.711	2.08242	1.05826
Tb927.3.1730	hypothetical protein, conserved	RNA Binding	223.034	107.162	2.08127	1.05746
Tb927.3.5070	hypothetical protein, conserved	Undefined function	134.331	64.5448	2.08121	1.05742
Tb927.11.6640	cytochrome b5, putative	Binding activity	164.029	78.8194	2.08107	1.05733
Tb927.11.11740	membrane-bound acid phosphatase, putative	Enzyme	170.096	81.7494	2.0807	1.05707
Tb927.9.6855	hypothetical protein	Undefined function	148.973	71.6281	2.07981	1.05645
Tb927.3.2980	Mitochondrial iron transporter	Transport	97.3185	46.845	2.07746	1.05482
Tb927.8.2100	vacuolar ATP synthase 16 kDa proteolipid subunit, putative	Enzyme	161.927	78.0107	2.0757	1.0536
Tb927.11.4630	hypothetical protein, conserved	Undefined function	111.57	53.8916	2.07027	1.04982
Tb927.9.3290	4F5 protein family, putative	Undefined function	137.335	66.345	2.07001	1.04964
Tb927.11.7850	hypothetical protein, conserved	Undefined function	89.8056	43.3938	2.06955	1.04931
Tb927.2.2880	TPR repeat/Tetratricopeptide repeat, putative	Binding activity	136.845	66.1504	2.06869	1.04872
Tb927.5.2540	Organic solute transport protein 1, putative	Transport	90.5676	43.8395	2.06589	1.04676
Tb927.4.3620	serine threonine-protein phosphatase PP1, putative	Enzyme	302.496	146.466	2.06529	1.04635
Tb927.10.12850	ttaggg binding factor	DNA Binding	2821.61	1366.24	2.06524	1.04631
Tb927.5.2550	hypothetical protein, conserved	Undefined function	137.516	66.5911	2.06508	1.0462
Tb927.7.7460	hypothetical protein, conserved	RNA Binding	453.418	219.852	2.06238	1.04431
Tb927.11.9660	Zinc finger, C3HC4 type (RING finger), putative	Undefined function	150.648	73.1745	2.05875	1.04177
Tb927.11.1710	guide RNA-binding protein of 21 kDa	RNA Binding	285.418	138.64	2.0587	1.04173
Tb927.11.13800	hypothetical protein, conserved	Undefined function	109.836	53.4432	2.05519	1.03927
Tb927.9.10770	polyadenylate-binding protein 2	RNA binding	3718.78	1809.59	2.05504	1.03917
Tb927.10.5860	hypothetical protein, conserved	Undefined function	339.178	165.126	2.05405	1.03847
Tb927.7.4480	adenosine 5'-monophosphoramidase, putative	Enzyme	185.999	90.5627	2.05382	1.03831
Tb927.7.6770	Acyl CoA binding protein, putative	Enzyme	591.477	288.027	2.05355	1.03812
Tb927.3.2260	Mitochondrial SSU ribosomal protein, putative	Binding activity	90.7492	44.2122	2.05258	1.03744
Tb927.8.1110	40S ribosomal protein S9, putative	Ribosomal Protein	1824.19	889.476	2.05086	1.03623
Tb927.10.11240	hypothetical protein, conserved	Undefined function	162.835	79.4073	2.05063	1.03607
Tb927.10.14890	C-terminal motor kinesin, putative	Citoskeleton	187.029	91.2461	2.04972	1.03542
Tb927.3.3880	hypothetical protein, conserved	Undefined function	125.907	61.62	2.04329	1.03089
Tb927.10.310	pumillio/PUF RNA binding protein 3	RNA Binding	323.571	158.458	2.04199	1.02998
Tb927.2.5080	hypothetical protein, conserved	Undefined function	89.8869	44.0559	2.04029	1.02878
Tb927.6.4010	Translation machinery associated TMA7, putative	Undefined function	728.839	358.091	2.03535	1.02527
Tb927.10.7860	hypothetical protein, conserved	Undefined function	414.317	203.669	2.03426	1.02451
Tb927.9.13070	Heat shock factor binding 1 domain-containing protein	Undefined function	476.079	234.083	2.03381	1.02418
Tb927.5.4190	histone H4, putative	DNA Binding	216.849	106.764	2.03111	1.02227
Tb927.10.6880	glyceraldehyde 3-phosphate dehydrogenase, cytosolic, putative	Enzyme	194.475	95.7918	2.03018	1.02161
Tb927.3.730	hypothetical protein, conserved	Undefined function	192.245	94.7577	2.02881	1.02063
Tb927.1.2390	beta tubulin	Citoskeleton	1598.1	787.913	2.02827	1.02025
Tb927.4.5700	variant surface glycoprotein (VSG), putative	Undefined function	118.723	58.5342	2.02826	1.02025
Tb927.10.14930	Zinc finger CCCH domain-containing protein 39	RNA Binding	171.771	84.707	2.02782	1.01993
Tb927.6.5060	hypothetical protein, conserved	Undefined function	225.192	111.088	2.02714	1.01945
Tb927.4.5040	dihydrolipoamide dehydrogenase	Enzyme	62.099	30.6646	2.02511	1.018
Tb927.11.1770	hypothetical protein, conserved	Undefined function	144.579	71.5795	2.01983	1.01424
Tb927.10.9100	hypothetical protein, conserved	Undefined function	470.445	232.956	2.01946	1.01397
Tb927.11.3690	Alpha/beta hydrolase family, putative	Enzyme	108.298	53.9668	2.00675	1.00486
Tb927.11.4450	ALBA-Domain Protein	RNA Binding	770.364	384.112	2.00557	1.00401
Tb927.7.3420	peptidyl-prolyl cis-trans isomerase, putative	Enzyme	287.469	143.474	2.00363	1.00261

## Sheet: EIF4E4 Ilumina RNAseq
EIF4E4 RNASEQ - ILLUMINA SEQUENCING
TriTrypDB ID	Description	Revised Function	EIF4E4 Average	Control Average	Ratio EIF4E4/Control	Log2
Tb927.10.13500	60S ribosomal protein L10a	Ribosomal Protein	13360.4	2111.76	6.32665	2.66144
Tb927.11.11830	40S ribosomal protein S17, putative	Ribosomal Protein	4969.93	896.254	5.54523	2.47125
Tb927.11.6300	40S ribosomal protein S5, putative	Ribosomal Protein	2617.29	501.419	5.21976	2.38398
Tb927.8.3110	Mitochondrial ribosomal protein S9	Ribosomal Protein	286.15	59.3165	4.82411	2.27026
Tb927.8.6890	putative succinate dehydrogenase subunit	Enzyme	616.766	130.078	4.74152	2.24535
Tb927.10.3840	60S ribosomal protein L18a, putative	Ribosomal Protein	1011.81	216.539	4.67267	2.22425
Tb927.11.6180	60S ribosomal protein L28, putative	Ribosomal Protein	17866.9	4012.36	4.45296	2.15477
Tb927.4.3880	receptor-type adenylate cyclase GRESAG 4, putative	Enzyme	5953.04	1349.98	4.40973	2.14069
Tb927.8.4630	hypothetical protein, conserved	Undefined function	357.414	83.0695	4.30259	2.10521
Tb927.9.15380	NADH-ubiquinone oxidoreductase 39 kda subunit	Enzyme	302.647	71.4236	4.23735	2.08316
Tb927.11.9710	60S ribosomal protein L10a, putative	Ribosomal Protein	4044.02	988.708	4.0902	2.03217
Tb927.10.14740	hypothetical protein, conserved	Undefined function	3158.79	778.652	4.05674	2.02032
Tb927.11.740	eukaryotic translation initiation factor 5A	RNA Binding	7600.02	1940.2	3.91713	1.9698
Tb927.3.1370	40S ribosomal protein S25, putative	Ribosomal Protein	4106.83	1119.71	3.66778	1.87491
Tb927.1.710	phosphoglycerate kinase	Enzyme	343.417	95.981	3.57797	1.83914
Tb927.10.3850	hypothetical protein, conserved	Undefined function	1673.63	473.399	3.53535	1.82185
Tb927.11.3590	40S ribosomal protein S4, putative	Ribosomal Protein	3714.78	1051.57	3.5326	1.82073
Tb927.9.8420	QM-like protein	Ribosomal Protein	4422.78	1279.3	3.45718	1.7896
Tb927.9.7620	60S ribosomal protein L11, putative	Ribosomal Protein	2340.52	699.479	3.34609	1.74248
Tb927.11.12040	Cytochrome c oxidase component, putative	Enzyme	315.096	94.6958	3.32745	1.73442
Tb927.1.3180	40S ribosomal protein S11, putative	Ribosomal Protein	2815.1	858.408	3.27944	1.71345
Tb927.10.5360	40S ribosomal protein S10, putative	Ribosomal Protein	1453.47	449.68	3.23223	1.69253
Tb927.10.3280	60S ribosomal proteins L38, putative	Ribosomal Protein	8278.18	2580.95	3.20741	1.68141
Tb927.9.8100	nascent polypeptide associated complex subunit, putative	Binding activity	2244.09	709.768	3.16172	1.66071
Tb927.10.3830	hypothetical protein	Undefined function	1983.2	629.736	3.14926	1.65501
Tb927.2.6090	60S ribosomal protein L44	Ribosomal Protein	2952.86	939.615	3.14262	1.65197
Tb927.9.15420	60S ribosomal protein L32	Ribosomal Protein	7326.67	2331.82	3.14204	1.6517
Tb927.3.4500	Fumarate hydratase class I, cytosolic	Enzyme	231.875	74.1578	3.12678	1.64468
Tb927.8.3530	glycerol-3-phosphate dehydrogenase [NAD+], glycosomal	Ribosomal Protein	253.36	81.4057	3.11231	1.63798
Tb927.7.2980	Nitroreductase family, putative	Enzyme	274.333	89.6586	3.05975	1.61342
Tb927.10.9890	hypothetical protein, conserved	Undefined function	1358.39	446.368	3.04321	1.6056
Tb927.3.2220	eukaryotic translation initiation factor 3 subunit j	RNA Binding	207.009	68.6552	3.0152	1.59226
Tb927.10.9800	60S ribosomal protein L22	Ribosomal Protein	3923.5	1302.76	3.01169	1.59057
Tb927.11.11725	ribosomal protein S14p/S29e	Ribosomal Protein	5509.01	1833.55	3.00456	1.58715
Tb927.10.1080	40S ribosomal protein S23, putative	Ribosomal Protein	4427.16	1475.68	3.00008	1.585
Tb927.10.4110	60S ribosomal protein L30	Ribosomal Protein	4212.83	1421.67	2.9633	1.56721
Tb927.10.3370	60S acidic ribosomal protein P2, putative	Ribosomal Protein	1160.65	392.757	2.95514	1.56323
Tb927.7.2760	Mitochondrial ribosomal protein L22	Ribosomal Protein	166.102	56.3731	2.94648	1.55899
Tb927.7.47700	cyclophilin-type peptidyl-prolyl cis-trans isomerase, putative	Enzyme	214.478	74.0048	2.89816	1.53514
Tb927.11.2410	Flabarin, putative	Undefined function	294.447	102.731	2.86619	1.51913
Tb927.3.3410	aspartyl aminopeptidase, putative	Enzyme	82.9131	29.2017	2.83933	1.50555
Tb927.7.890	electron transfer protein, putative	Binding activity	158.274	55.836	2.83463	1.50316
Tb927.10.13517	40S ribosomal protein S27-like, putative	Ribosomal Protein	1215.76	436.133	2.7876	1.47902
Tb927.6.4980	40S ribosomal protein S14	Ribosomal Protein	2568.64	925.321	2.77595	1.47298
Tb927.10.5090	Enriched in surface-labeled proteome protein 18	Undefined function	2936.62	1067.77	2.75023	1.45955
Tb927.11.4300	60S ribosomal protein L18, putative	Ribosomal Protein	3493.81	1272.99	2.74458	1.45658
Tb927.10.8430	40S ribosomal protein S12, putative	Ribosomal Protein	1703.28	622.822	2.73478	1.45142
Tb927.10.3940	40S ribosomal protein S3A, putative	Ribosomal Protein	1685.74	616.64	2.73374	1.45088
Tb927.7.1380	hypothetical protein, conserved	Undefined function	173.423	63.8549	2.7159	1.44143
Tb927.4.1080	V-type ATPase, A subunit, putative	Enzyme	198.474	73.7265	2.69203	1.4287
Tb927.6.2740	pyridoxal kinase	Enzyme	529.903	198.686	2.66704	1.41524
Tb927.10.8510	glucose transporter, putative	Transport	1766	665.703	2.65284	1.40754
Tb927.10.15970	Triglyceride lipase, putative	Enzyme	1798.95	684.552	2.62792	1.39392
Tb927.6.4020	hypothetical protein, conserved	Undefined function	117.883	44.9065	2.62507	1.39236
Tb927.11.7675	ribosomal protein S10p/S20	Ribosomal Protein	1184.38	455.005	2.60301	1.38018
Tb927.10.5380	intraflagellar transport protein 122	Transport	3047.79	1171.79	2.60096	1.37905
Tb927.11.14130	ribosomal protein L18, putative	Ribosomal Protein	2845.6	1094.55	2.59979	1.3784
Tb927.4.2670	pyroglutamyl-peptidase I, putative	Enzyme	132.513	51.6804	2.56408	1.35844
Tb927.2.5130	hypothetical protein, conserved	Undefined function	174.277	68.0368	2.56152	1.357
Tb927.6.5040	ribosomal protein L15, putative	Ribosomal Protein	2177.82	851.775	2.5568	1.35434
Tb927.11.4290	40S ribosomal protein S12	Ribosomal Protein	2683.54	1055.85	2.54159	1.34573
Tb927.11.1690	Emopamil binding protein, putative	Undefined function	217.155	85.6574	2.53516	1.34208
Tb927.11.680	ribosomal protein L21E (60S), putative	Ribosomal Protein	1290.64	509.177	2.53476	1.34185
Tb927.11.15880	60S ribosomal protein L27, putative	Ribosomal Protein	2512.35	992.849	2.53045	1.33939
Tb927.11.13007	ubiquitin-60S ribosomal protein L40	Ribosomal Protein	1907.21	755.102	2.52576	1.33672
Tb927.8.6050	hypothetical protein, conserved	Undefined function	141.609	56.1458	2.52217	1.33467
Tb927.11.3460	hypothetical protein, conserved	Undefined function	178.896	71.6223	2.49777	1.32064
Tb927.11.9700	transcription factor BTF3, putative	DNA Binding	1571.5	629.322	2.49714	1.32028
Tb927.1.2410	beta tubulin, pseudogene	Undefined function	245.819	100.018	2.45774	1.29733
Tb927.11.1960	leucine-rich repeat protein (LRRP), putative	Binding activity	141.422	57.8606	2.44419	1.28936
Tb11.0330	Cornifin (SPRR) family, putative	Undefined function	1250.09	515.858	2.42333	1.27699
Tb927.9.3170	cytochrome oxidase subunit V	Undefined function	223.324	92.1626	2.42316	1.27689
Tb927.7.2340	40S ribosomal protein S15, putative	Ribosomal Protein	4114.99	1703.87	2.41509	1.27208
Tb927.9.1520	hypothetical protein, conserved	Undefined function	478.075	199.023	2.40211	1.2643
Tb927.1.580	phosphate-repressible phosphate permease, putative	Transport	124.716	51.9629	2.4001	1.2631
Tb927.9.14430	Casein kinase II	Protein kinase/ phosphatase	226.581	94.5069	2.39751	1.26154
Tb927.7.1750	60S ribosomal protein L7, putative	Ribosomal Protein	1558.27	650.875	2.39411	1.25949
Tb927.2.2510	Mitochondrial outer membrane protein porin 1	Transport	107.281	45.1696	2.37507	1.24797
Tb927.9.1850	60S ribosomal protein L35, putative	Ribosomal Protein	1924.34	811.906	2.37015	1.24498
Tb927.10.1100	60S ribosomal protein L9, putative	Ribosomal Protein	7792.92	3293.62	2.36607	1.24249
Tb927.8.7500	hypothetical protein, conserved	Undefined function	156.162	66.0904	2.36286	1.24053
Tb927.11.16430	18 kDa ER-associated protein	Undefined function	211.831	89.7218	2.36098	1.23938
Tb927.11.11360	receptor for activated C kinase 1	RNA Binding	2492.72	1057.62	2.35691	1.2369
Tb927.11.10160	60S ribosomal protein L22, putative	Ribosomal Protein	5093.14	2170.09	2.34697	1.2308
Tb927.8.3310	Elongator-like Protein 3	Enzyme	491.296	209.411	2.34609	1.23026
Tb927.3.3330	heat shock protein 20, putative	Binding activity	294.989	125.984	2.34147	1.22742
Tb927.9.13630	hypothetical protein, conserved	Undefined function	169.424	72.5065	2.33667	1.22446
Tb927.7.5170	60S ribosomal protein L25	Ribosomal Protein	1512.13	651.436	2.32123	1.21489
Tb927.10.230	proteasome subunit alpha type-5, putative	Enzyme	261.296	112.785	2.31676	1.21211
Tb927.1.860	transmembrane protein, putative	Transport	358.212	155.129	2.30912	1.20734
Tb927.10.5340	40S ribosomal protein S18, putative	Ribosomal Protein	1716.44	744.389	2.30584	1.20529
Tb927.7.330	Thioesterase-like superfamily, putative	Undefined function	189.358	82.1258	2.30571	1.20521
Tb927.11.9920	polyubiquitin, putative	Binding activity	281.978	122.586	2.30024	1.20178
Tb927.9.11380	60S ribosomal protein L23, putative	Ribosomal Protein	1616.53	718.055	2.25127	1.17074
Tb927.9.3990	ribosomal protein S7, putative	Ribosomal Protein	2769.24	1236.05	2.2404	1.16375
Tb927.8.5470	flagellar calcium-binding protein	Binding activity	142.273	64.0092	2.2227	1.15231
Tb927.10.3710	proteasome activator protein PA26	Undefined function	157.032	70.8026	2.21788	1.14918
Tb927.9.2020	60S ribosomal protein L38, putative	Ribosomal Protein	3635.15	1650.11	2.20297	1.13945
Tb927.7.5180	60S ribosomal protein L23a, putative	Ribosomal Protein	2665.11	1212.48	2.19808	1.13624
Tb927.10.280	cytochrome oxidase subunit VI	Enzyme	265.809	120.965	2.19741	1.1358
Tb927.7.3900	vacuolar transporter chaperone, putative	Binding activity	153.421	69.9829	2.19227	1.13242
Tb927.8.1340	60S ribosomal protein L7a, putative	Ribosomal Protein	1928.13	881.104	2.18831	1.12982
Tb927.5.1610	60S ribosomal protein L13a, putative	Ribosomal Protein	4337.69	1986.74	2.18332	1.12653
Tb927.11.4880	Calmodulin-binding, putative	Binding activity	210.127	96.5303	2.1768	1.12221
Tb11.0880	chrXI additional, unordered contigs	Ribosomal Protein	1321.32	614.005	2.15198	1.10566
Tb927.5.1110	60S ribosomal protein L8, putative	Ribosomal Protein	2865.41	1335.25	2.14597	1.10163
Tb927.10.11540	40S ribosomal protein S3, putative	Ribosomal Protein	3507.84	1634.65	2.14593	1.1016
Tb927.9.15350	hypothetical protein, conserved	Undefined function	485.585	226.649	2.14246	1.09927
Tb927.11.4900	WD40/YVTN repeat-like-containing protein	Binding activity	162.883	76.2239	2.1369	1.09552
Tb927.9.13200	hypothetical protein	Undefined function	155.663	72.9937	2.13255	1.09258
Tb927.10.2370	Lupus La protein homolog, putative	RNA Binding	127.012	59.5645	2.13235	1.09244
Tb927.11.6640	cytochrome b5, putative	Enzyme	208.423	97.7948	2.13123	1.09169
Tb927.10.4880	hypothetical protein, conserved		96.5556	45.463	2.12383	1.08667
Tb927.1.2330	beta tubulin, putative	Cytoskeleton	1273.19	602.172	2.11433	1.0802
Tb927.1.2370	beta tubulin	Cytoskeleton	1287.62	610.666	2.10854	1.07625
Tb927.11.2060	60S acidic ribosomal protein P0, putative	Ribosomal Protein	1093.88	519.299	2.10645	1.07481
Tb11.v5.0740	hypothetical protein, conserved	Undefined function	885.807	420.712	2.10549	1.07416
Tb927.10.11390	60S ribosomal protein L6, putative	Ribosomal Protein	4144.95	1970.64	2.10335	1.07269
Tb927.11.15080	Transmembrane proteins 14C, putative	Undefined function	260.503	124.287	2.09598	1.06763
Tb927.8.5260	60S ribosomal protein L39, putative	Ribosomal Protein	5183.32	2478.73	2.09112	1.06427
Tb927.3.3340	3', 5'-cyclic nucleotide phosphodiesterase, putative	Enzyme	173.591	83.1412	2.0879	1.06205
Tb927.10.7180	cysteine-rich, acidic integral membrane protein precursor	Undefined function	141.464	68.3259	2.07044	1.04993
Tb927.7.2570	guide RNA associated protein, GAP2	RNA Binding	84.4371	41.2042	2.04924	1.03509
Tb927.11.5960	hypothetical protein, conserved	Undefined function	247.95	121.355	2.04318	1.03081
Tb927.11.5520	triosephosphate isomerase	Enzyme	270.463	132.852	2.03583	1.02562
Tb927.11.7490	Protein of unknown function (DUF423), putative	Undefined function	213.222	104.764	2.03526	1.02521
Tb927.10.15480	transporter, putative	Transport	72.5008	36.2483	2.00011	1.00008
