# Supplementary material for: Distinct mRNA and protein interactomes highlight functional differentiation of major eIF4F-like complexes from Trypanosoma brucei
Source: Front Mol Biosci. 2022 Oct 7;9:971811. doi: 10.3389/fmolb.2022.971811 (PMC9585242; doi:10.3389/fmolb.2022.971811)
Supplement: Supplementary file 10 [file Table7.XLSX]

## Sheet: EIF4E3-IP after EIFE4-RNAi
EIF4E3 RNASEQ AFTER RNAi EIF4E4 - ILUMINA SEQUENCING
TriTrypDB ID	Description	Revised Function	EIF4E3 Average	Control Average	Ratio EIF4E3/Control	Log2
Tb927.6.3490	zinc finger protein 1	RNA binding	4417.36	184.661	23.9214	4.58023
Tb927.11.510	RNA-binding protein, UBP2	RNA binding	2461.65	128.962	19.0882	4.25461
Tb927.6.690	hypothetical protein, conserved	Undefined function	311.942	17.9958	17.3341	4.11554
Tb927.1.2310	hypothetical protein	Undefined function	750.96	46.5974	16.1159	4.01041
Tb927.6.510	GPEET procyclin	Undefined function	700.84	43.5653	16.0871	4.00783
Tb927.6.640	ApaH-like phosphatase ALPH1	Enzyme	1089.32	77.36	14.0812	3.81569
Tb927.10.1480	hypothetical protein	Undefined function	1059.19	84.3416	12.5584	3.65058
Tb927.7.3970	hypothetical protein, conserved	Undefined function	868.682	72.7491	11.9408	3.57783
Tb927.8.910	hypothetical protein, conserved	Undefined function	280.03	23.4585	11.9373	3.5774
Tb927.10.14540	hypothetical protein	Undefined function	324.533	28.0367	11.5753	3.53298
Tb927.8.480	phosphatidic acid phosphatase protein, putative	Enzyme	130.245	12.9002	10.0964	3.33577
Tb927.2.3880	heterogeneous nuclear ribonucleoproteins F/H homologue	RNA binding	396.931	39.8121	9.97013	3.31761
Tb927.9.4130	hypothetical protein, conserved	Undefined function	231.841	25.1808	9.20703	3.20274
Tb927.10.12730	hypothetical protein	Undefined function	380.233	42.5851	8.9288	3.15847
Tb927.5.820	hypothetical protein, conserved	Undefined function	597.498	71.1239	8.40081	3.07053
Tb927.10.13400	PAP2 superfamily, putative	Protein kinase/ phosphatase	116.057	15.0063	7.73387	2.95119
Tb927.11.3760	hypothetical protein	Undefined function	274.704	36.0141	7.62766	2.93124
Tb927.10.10230	procyclin-associated gene 5 (PAG5) protein	Undefined function	150.514	19.9191	7.55628	2.91768
Tb927.11.500	RNA-binding protein, UBP1	RNA binding	5826.4	784.146	7.43025	2.89341
Tb927.7.2660	zinc finger protein family member, putative	RNA binding	1251.77	172.864	7.24139	2.85627
Tb927.9.12360	RNA-binding protein, putative	RNA binding	1018.72	146.226	6.96674	2.80048
Tb927.11.14165	hypothetical protein	Undefined function	587.322	84.3691	6.96133	2.79936
Tb927.1.2260	small myristoylated protein 1-2	Undefined function	2054.47	297.337	6.90959	2.7886
Tb927.7.6700	hypothetical protein	Undefined function	198.642	29.4963	6.73449	2.75157
Tb927.5.3620	kinetoplastid-specific dual specificity phosphatase, putative	Protein kinase/ phosphatase	344.969	51.5373	6.69356	2.74277
Tb927.8.870	CAMK/CAMKL family protein kinase, putative	Protein kinase/ phosphatase	590.756	88.3064	6.68985	2.74197
Tb927.3.4710	Flagellum attachment zone protein 23	Undefined function	238.927	35.9106	6.6534	2.73409
Tb927.6.5020	cyclin 7, putative	Binding	558.004	86.1836	6.4746	2.69479
Tb927.2.2770	hypothetical protein, conserved	Undefined function	218.513	33.8116	6.46267	2.69213
Tb927.5.1990	hypothetical protein	Undefined function	356.678	55.5558	6.42018	2.68261
Tb927.6.5010	hypothetical protein, conserved	RNA binding	238.518	45.2303	5.27342	2.39874
Tb927.10.3970	hypothetical protein, conserved	Undefined function	1914.5	395.035	4.84641	2.27692
Tb927.11.16820	hypothetical protein, conserved	Undefined function	454.621	94.0531	4.83366	2.27312
Tb927.10.15350	histone H3 variant V	DNA binding	658.788	141.039	4.67095	2.22372
Tb927.7.5350	hypothetical protein, conserved	Undefined function	293.112	63.1232	4.6435	2.21521
Tb927.7.6690	Trypanosoma specific protein, unknown function	Undefined function	297.121	64.4217	4.61213	2.20543
Tb927.8.5110	hypothetical protein, conserved	Undefined function	144.035	31.7903	4.53079	2.17976
Tb927.5.800	casein kinase I, isoform 2	Protein kinase/ phosphatase	456.847	101.767	4.48916	2.16645
Tb927.8.3680	kinetoplastid kinetochore protein 4	Cytoeskeleton	423.779	94.7206	4.47399	2.16156
Tb927.1.2760	hypothetical protein	Undefined function	231.99	52.0698	4.45537	2.15555
Tb927.11.16550	Zinc finger protein, C3H1 type-like	RNA binding	214.746	48.5105	4.4268	2.14626
Tb11.v5.0722	variant surface glycoprotein (VSG)-related, putative	Undefined function	187.197	43.2636	4.3269	2.11333
Tb927.9.11050	4E-interacting protein, putative	RNA binding	524.966	124.782	4.20705	2.07281
Tb927.8.3890	hypothetical protein, conserved	Undefined function	122.611	29.2643	4.18979	2.06688
Tb927.10.10210	procyclin-associated gene 4 (PAG4) protein	Undefined function	69.1649	16.9081	4.09063	2.03232
Tb927.3.720	zinc finger protein 3	RNA binding	1069.04	262.005	4.08023	2.02865
Tb927.7.4610	hypothetical protein, conserved	Undefined function	73.3493	18.422	3.98162	1.99335
Tb927.2.3910	beta-ketoacyl-ACP synthase	Enzyme	379.985	97.1393	3.91175	1.96781
Tb927.11.15160	hypothetical protein, conserved	Undefined function	227.171	58.7123	3.86922	1.95204
Tb927.11.160	hypothetical protein, conserved	Undefined function	88.1548	22.838	3.86	1.9486
Tb927.5.2670	hypothetical protein, conserved	Undefined function	84.8006	21.9709	3.85968	1.94848
Tb927.5.300b	2-oxoglutarate (2OG) and Fe(II)-dependent oxygenase superfamily protein, putative	Binding	70.1756	18.276	3.83976	1.94102
Tb927.8.1780	STE/STE7 protein kinase, putative	Protein kinase/ phosphatase	855.476	223.908	3.82066	1.93382
Tb927.10.15310	hypothetical protein, conserved	RNA binding	353.84	94.1607	3.75783	1.9099
Tb927.8.3820	Stress granule protein	Binding	489.022	131.069	3.73104	1.89958
Tb927.11.10830	hypothetical protein	Undefined function	147.649	39.8646	3.70376	1.88899
Tb11.v5.0435	adenylosuccinate synthetase, putative	Enzyme	331.095	90.0185	3.67807	1.87895
Tb927.8.3880	hypothetical protein, conserved	Undefined function	113.048	31.0091	3.64563	1.86617
Tb927.11.1370	Dithiol glutaredoxin 1	Enzyme	760.43	208.853	3.64098	1.86433
Tb927.7.7090	hypothetical protein, conserved	Undefined function	658.421	181.626	3.62515	1.85804
Tb927.9.11070	E3 SUMO-protein ligase SIZ1	Binding	256.157	71.2354	3.59593	1.84636
Tb927.5.810	zinc finger CCCH domain containing protein 11	RNA binding	1515.37	422.858	3.58365	1.84143
Tb927.10.2360	hypothetical protein	Undefined function	324.631	91.1712	3.56068	1.83215
Tb927.11.7930	RNA polymerase B subunit RPB8, putative	RNA binding	183.003	51.7576	3.53577	1.82203
Tb927.11.3310	ubiquitin-conjugating enzyme, putative	Enzyme	497.824	143.113	3.47855	1.79849
Tb11.1810b	retrotransposon hot spot protein (RHS, pseudogene), putative	Undefined function	431.368	124.011	3.47846	1.79845
Tb927.3.4000	clathrin coat assembly protein ap19, putative	Undefined function	247.385	71.2564	3.47175	1.79566
Tb927.10.12030	hypothetical protein, conserved	Undefined function	349.995	101.109	3.46156	1.79142
Tb927.8.3780	MORN repeat, putative	Undefined function	128.614	37.2249	3.45504	1.7887
Tb927.1.1930	phosphatidylinositol 3-kinase, putative	Enzyme	878.532	254.958	3.4458	1.78484
Tb927.3.4480	hypothetical protein, conserved	Undefined function	151.4	44.0018	3.44076	1.78273
Tb927.11.6010	conserved protein, unknown function	Undefined function	109.98	32.1731	3.41838	1.77331
Tb927.2.5290	hypothetical protein, conserved	Undefined function	160.306	47.5889	3.36855	1.75213
Tb927.5.2260	conserved protein	Undefined function	351.754	104.793	3.35666	1.74702
Tb927.1.4310	Flagellum attachment zone protein 2	Binding	343.038	103.529	3.31345	1.72833
Tb927.2.4440	hypothetical protein	Undefined function	167.703	51.1165	3.28081	1.71405
Tb05.5K5.30	serine/threonine protein phosphatase, putative	Protein kinase/ phosphatase	233.347	71.1437	3.27994	1.71367
Tb927.1.4300	chaperone protein DnaJ, putative	Binding	190.581	58.1467	3.27758	1.71263
Tb927.11.12020	hypothetical protein, conserved	Undefined function	182.55	55.7557	3.27411	1.7111
Tb927.2.2160	paraflagellar rod component, putative	Binding	341.774	104.493	3.27079	1.70964
Tb927.4.2750	hypothetical protein, conserved	Undefined function	173.964	53.8375	3.23129	1.69211
Tb927.10.11770	succinate dehydrogenase cytochrome B subunit	Enzyme	610.093	191.359	3.18821	1.67275
Tb927.3.2960	inosine-adenosine-guanosine-nucleosidehydrolase	Enzyme	282.636	89.1881	3.16899	1.66402
Tb927.4.5310	Repressor of differentiation kinase 2	Protein kinase/ phosphatase	276.54	87.5356	3.15917	1.65955
Tb927.4.1880	hypothetical protein, conserved	Undefined function	104.826	33.1863	3.15872	1.65934
Tb927.5.1120	Phage tail fibre repeat, putative	Undefined function	161.633	51.2684	3.15268	1.65658
Tb927.10.7850	protein-L-isoaspartate, putative	Enzyme	89.4328	28.4405	3.14455	1.65286
Tb927.9.2520	microtubule-associated protein	Cytoeskeleton	300.041	95.7712	3.13289	1.64749
Tb927.8.3770	Mitogen-activated protein kinase 10, putative	Protein kinase/ phosphatase	189.431	61.6635	3.07201	1.61918
Tb927.5.300	thymine-7-hydroxylase, putative	Enzyme	61.5208	20.3015	3.03036	1.59949
Tb927.10.10240	procyclin-associated gene 1 (PAG1) protein	Undefined function	154.458	51.0361	3.02644	1.59762
Tb927.5.2400	Peptidase C19, ubiquitin carboxyl-terminal hydrolase, putative	Enzyme	191.876	63.4099	3.02597	1.5974
Tb927.6.2160	hypothetical protein, conserved	Undefined function	98.3481	32.7062	3.00701	1.58833
Tb927.8.6890	putative succinate dehydrogenase subunit	Enzyme	234.604	78.3245	2.99528	1.58269
Tb927.3.3210	hypothetical protein	Undefined function	139.968	46.7547	2.99366	1.58191
Tb927.11.9740	tRNA intron endonuclease, catalytic C-terminal domain containing protein, putative	Enzyme	63.2653	21.222	2.98112	1.57585
Tb927.3.4450	hypothetical protein, conserved	Undefined function	381.931	128.181	2.97963	1.57513
Tb11.v5.0487	Programmed cell death protein 2, C-terminal putative domain containing protein, putative	Undefined function	74.2184	25.1489	2.95116	1.56128
Tb927.10.1090	40S ribosomal protein S23, putative	Ribosomal Protein	1299.84	440.919	2.94802	1.55975
Tb927.9.3370	thioredoxin	Enzyme	269.848	91.5362	2.94799	1.55973
Tb11.1810	retrotransposon hot spot (RHS) protein, (pseudogene), putative	Undefined function	436.019	148.213	2.94183	1.55671
Tb927.10.10640	hypothetical protein, conserved	Undefined function	74.8363	25.4934	2.93552	1.55361
Tb927.8.3840	hypothetical protein, conserved	Undefined function	206.795	70.5885	2.92958	1.55069
Tb927.11.540	ABC transporter, mitochondrial, putative	Transport	628.973	215.838	2.91409	1.54305
Tb927.10.11530	hypothetical protein, conserved	Undefined function	112.81	38.7492	2.9113	1.54166
Tb927.4.1240	hypothetical protein	Undefined function	238.928	82.1698	2.90774	1.5399
Tb11.v5.0966	hypothetical protein, conserved	Undefined function	178.027	61.7228	2.88431	1.52822
Tb927.11.6650	hypothetical protein	Undefined function	90.3867	31.3761	2.88075	1.52644
Tb927.8.2190	hypothetical protein, conserved	Undefined function	158.907	55.3875	2.869	1.52055
Tb927.11.7790	Mitochondrial ribosomal protein S16	Ribosomal Protein	194.334	67.939	2.86043	1.51623
Tb927.9.14600	iron/ascorbate oxidoreductase family protein, putative	Enzyme	114.721	40.1825	2.85499	1.51349
Tb927.11.11980	cytoskeleton-associated protein 15	Cytoeskeleton	106.514	37.5327	2.83789	1.50482
Tb927.4.1000	hypothetical protein, conserved	Undefined function	539.198	190.276	2.83377	1.50272
Tb927.9.11600	glycosomal membrane protein	Undefined function	817.448	289.252	2.82608	1.4988
Tb927.7.3650	STE/STE11 serine/threonine-protein kinase, putative	Protein kinase/ phosphatase	153.825	54.7745	2.80833	1.48972
Tb927.9.8550	Domain of unknown function (DUF947), putative	Undefined function	91.4203	32.6953	2.79613	1.48343
Tb927.7.2810	hypothetical protein, conserved	Undefined function	136.674	48.9964	2.78948	1.48
Tb927.10.11240	hypothetical protein, conserved	Undefined function	140.816	50.5029	2.78828	1.47938
Tb927.8.880	hypothetical protein	Undefined function	205.961	73.9458	2.78529	1.47783
Tb927.9.15100	hypothetical protein, conserved	Undefined function	74.7977	26.9806	2.77227	1.47107
Tb927.10.10320	dynein light chain Tctex-type, putative	Cytoeskeleton	105.84	38.1951	2.77102	1.47042
Tb927.10.2420	hypothetical protein	Undefined function	87.7068	31.8282	2.75564	1.46239
Tb927.9.13460	Spt4/RpoE2 zinc finger, putative	Binding	124.6	45.2294	2.75485	1.46198
Tb927.3.770	Mitochondrial SSU ribosomal protein, putative	Undefined function	239.924	87.286	2.74871	1.45876
Tb927.1.3950	alanine aminotransferase	Enzyme	354.17	128.87	2.74827	1.45852
Tb927.3.5560	hypothetical protein, conserved	Undefined function	169.476	61.7333	2.7453	1.45696
Tb927.4.3970	hypothetical protein, conserved	Undefined function	118.294	43.1511	2.7414	1.45491
Tb927.11.2690	Succinyl-CoA:3-ketoacid coenzyme A transferase, mitochondrial	Enzyme	396.583	144.667	2.74134	1.45488
Tb927.11.13800	hypothetical protein, conserved	Undefined function	145.741	53.4432	2.72703	1.44733
Tb927.11.13270	hypothetical protein, conserved	Undefined function	91.2613	33.5682	2.71869	1.44291
Tb927.10.7040	hypothetical protein, conserved	Undefined function	131.767	48.5526	2.7139	1.44037
Tb927.9.6855	hypothetical protein	Undefined function	193.621	71.6281	2.70314	1.43464
Tb927.9.10850	Splicing factor 3B subunit 10 (SF3b10), putative	Undefined function	93.9585	34.7914	2.70062	1.43329
Tb927.11.9660	Zinc finger, C3HC4 type (RING finger), putative	RNA binding	197.561	73.1745	2.69987	1.43289
Tb927.2.4700	succinate dehydrogenase subunit	Undefined function	305.365	113.259	2.69616	1.43091
Tb927.11.7850	hypothetical protein, conserved	Undefined function	116.686	43.3938	2.689	1.42707
Tb927.8.3740	pterin 4 alpha carbinolamine dehydratase, putative	Enzyme	91.4847	34.0693	2.68525	1.42506
Tb927.10.12680	60S ribosomal protein L34, putative	Ribosomal Protein	400.233	149.287	2.68097	1.42275
Tb927.11.17015	Cytochrome c oxidase assembly factor 6 homolog, putative	Enzyme	230.618	86.1878	2.67577	1.41995
Tb927.10.12970	AN1-like zinc finger, putative	Binding	119.985	45.0734	2.66198	1.4125
Tb927.3.2475	hypothetical protein	Undefined function	387.54	145.763	2.6587	1.41072
Tb927.5.2760	UDP-Gal or UDP-GlcNAc-dependent glycosyltransferase, putative	Enzyme	92.5092	34.8606	2.65369	1.408
Tb927.6.5060	hypothetical protein, conserved	Undefined function	292.462	111.088	2.6327	1.39654
Tb927.8.3610	AKAP7 2'5' RNA ligase-like domain containing protein, putative	Undefined function	90.5393	34.3975	2.63215	1.39624
Tb927.1.2120	Calpain-like protein CALP1.3	Enzyme	258.457	98.1997	2.63195	1.39613
Tb927.2.2390	hypothetical protein, conserved	Undefined function	276.804	105.595	2.62137	1.39032
Tb927.6.2500	RF-1 domain containing protein, putative	Undefined function	162.707	62.1914	2.61622	1.38749
Tb927.7.7495	hypothetical protein	Undefined function	63.3169	24.3299	2.60243	1.37986
Tb927.1.3810	hypothetical protein, conserved	Undefined function	149.984	57.7685	2.5963	1.37646
Tb927.11.12960	hypothetical protein, conserved	Undefined function	193.428	74.8277	2.58498	1.37015
Tb927.11.14460	ADP-ribosylation factor GTPase activating protein 1, putative	DNA binding	98.0676	38.0387	2.5781	1.36631
Tb927.8.2100	vacuolar ATP synthase 16 kDa proteolipid subunit, putative	Transport	199.424	78.0107	2.55636	1.35409
Tb927.7.6590	hypothetical protein, conserved	Undefined function	136.932	53.5834	2.55549	1.3536
Tb927.8.6038	ribosomal protein L41, putative	Ribosomal Protein	1301.56	509.514	2.55452	1.35305
Tb927.3.4760	dynamin-1-like protein	Cytoeskeleton	693.094	272.282	2.5455	1.34795
Tb927.10.12740	Zinc finger CCCH domain-containing protein 35	RNA binding	221.748	87.1691	2.54389	1.34703
Tb927.6.720	40S ribosomal protein L14, putative	Ribosomal Protein	738.765	290.546	2.54267	1.34635
Tb927.3.945	hypothetical protein	Undefined function	92.1404	36.2828	2.53951	1.34455
Tb927.10.14210	TFIIH basal transcription factor subunit	DNA binding	154.885	61.0269	2.53798	1.34368
Tb927.3.4460	hypothetical protein, conserved	Binding	91.5591	36.1372	2.53365	1.34122
Tb927.8.5790	hypothetical protein	Undefined function	589.06	232.934	2.52887	1.33849
Tb927.10.2800	mitochondrial ribosomal protein s6	Ribosomal Protein	118.123	46.8778	2.51982	1.33332
Tb927.10.1180	hypothetical protein, conserved	Undefined function	76.3409	30.3195	2.51788	1.33221
Tb927.7.7350	hypothetical protein	Undefined function	225.978	90.0598	2.5092	1.32723
Tb927.4.3190	ubiquitin-conjugating enzyme E2, putative	Enzyme	127.852	51.0466	2.50462	1.32459
Tb927.7.390	hypothetical protein, conserved	Undefined function	133.35	53.2983	2.50195	1.32305
Tb927.10.15320	hypothetical protein, conserved	Undefined function	198.634	79.6432	2.49405	1.31849
Tb927.9.12500	Present in the outer mitochondrial membrane proteome 7	Undefined function	481.757	193.277	2.49258	1.31764
Tb927.10.16050	hypothetical protein, conserved	Undefined function	118.301	47.5294	2.489	1.31557
Tb927.11.665	hypothetical protein	Undefined function	295.08	118.711	2.4857	1.31365
Tb927.8.4850	hypothetical protein, conserved	Undefined function	65.0706	26.4041	2.46441	1.30124
Tb927.3.5330	centaurin beta 5	Enzyme	138.357	56.142	2.4644	1.30124
Tb927.5.1145	hypothetical protein	Undefined function	77.2027	31.3595	2.46186	1.29975
Tb927.9.12870	trafficking protein particle complex subunit 1, putative	Transport	83.1214	33.8325	2.45685	1.29681
Tb927.3.2980	Mitochondrial iron transporter	Transport	115.067	46.845	2.45634	1.29651
Tb927.7.4060	cysteine peptidase, Clan CA, family C2, putative	Enzyme	480.934	196.247	2.45065	1.29317
Tb927.5.1740	hypothetical protein	Undefined function	124.875	50.9937	2.44884	1.2921
Tb927.5.760	Cell cycle sequence binding phosphoprotein, putative	Binding	324.344	132.599	2.44606	1.29046
Tb927.2.3400	hypothetical protein, conserved	Undefined function	66.8023	27.3629	2.44135	1.28768
Tb927.8.6950	roadblock/LC7 family member	Cytoeskeleton	95.3518	39.1534	2.43534	1.28412
Tb927.9.13290	hypothetical protein, conserved	Undefined function	79.8025	32.7712	2.43514	1.284
Tb927.9.2055	hypothetical protein	Undefined function	129.662	53.2988	2.43274	1.28258
Tb927.5.2730	hypothetical protein, conserved	Undefined function	111.307	45.8225	2.42908	1.28041
Tb927.1.275	expression site-associated gene 4 (ESAG4), pseudogene	Undefined function	150.808	62.1647	2.42594	1.27854
Tb927.11.14660	hypothetical protein, conserved	Undefined function	68.0383	28.1116	2.42029	1.27518
Tb927.1.3850	Sec61beta family, putative	Undefined function	457.469	189.325	2.41631	1.27281
Tb927.11.12950	ras-like small GTPase, putative	Enzyme	313.752	129.914	2.41508	1.27207
Tb927.8.4280	nuclear transport factor 2, putative	Transport	366.972	152.526	2.40597	1.26662
Tb11.v5.0153	BarP protein, putative	Undefined function	490.989	204.248	2.40389	1.26537
Tb927.11.4790	hypothetical protein	Undefined function	136.007	56.5843	2.40362	1.26521
Tb927.11.7675	ribosomal protein S10p/S20	Ribosomal Protein	380.957	158.501	2.4035	1.26514
Tb927.10.5800	hypothetical protein, conserved	Undefined function	88.758	36.9395	2.40279	1.26471
Tb927.11.4250	hypothetical protein, conserved	Undefined function	106.287	44.2926	2.39965	1.26282
Tb927.7.2180	T. brucei spp.-specific protein, putative	Undefined function	99.1804	41.3732	2.39721	1.26136
Tb927.11.3990	hypothetical protein, conserved	Undefined function	178.865	74.7414	2.39312	1.25889
Tb11.0390	chrXI additional, unordered contigs	Ribosomal Protein	834.805	348.876	2.39284	1.25872
Tb927.6.4010	Translation machinery associated TMA7, putative	Undefined function	855.997	358.091	2.39045	1.25728
Tb927.8.6450	inhibitor of cysteine peptidase	Enzyme	218.062	91.3477	2.38717	1.2553
Tb927.9.10570	predicted zinc finger protein	Binding	384.072	161.01	2.38538	1.25422
Tb927.11.5830	YL1 nuclear protein, putative	Undefined function	546.608	230.46	2.37182	1.24599
Tb927.3.630	hypothetical protein, conserved	Undefined function	87.3932	36.951	2.36511	1.24191
Tb927.10.10030	hypothetical protein, conserved	Binding	64.4746	27.3575	2.35674	1.23679
Tb927.4.1220	leucine-rich repeat protein (LRRP), putative	Undefined function	234.285	99.44	2.35604	1.23637
Tb927.11.7550	hypothetical protein, conserved	Undefined function	89.7162	38.0982	2.35487	1.23565
Tb927.11.7520	hypothetical protein, conserved	Undefined function	80.5069	34.2033	2.35377	1.23498
Tb927.11.1110	calpain, putative	Enzyme	303.989	129.22	2.35249	1.23419
Tb927.8.3470	Vesicle transport v-SNARE protein N-terminus, putative	Transport	86.1544	36.6331	2.35182	1.23378
Tb927.10.12850	ttaggg binding factor	DNA binding	3212.37	1366.24	2.35125	1.23342
Tb927.8.5460	Flagellar calcium-binding 44 kDa protein	Binding	128.88	54.834	2.35037	1.23289
Tb927.10.2830	hypothetical protein, conserved	Undefined function	132.787	56.5303	2.34895	1.23202
Tb927.8.6500	cell division cycle protein 20, putative	Enzyme	176.925	75.4314	2.34551	1.2299
Tb927.8.3270	hypothetical protein	Undefined function	89.1765	38.0333	2.34469	1.2294
Tb927.4.180	hypothetical protein	Undefined function	82.6718	35.2973	2.34216	1.22784
Tb927.4.3010	hypothetical protein, conserved	Undefined function	163.763	69.9907	2.33978	1.22637
Tb927.11.8165	hypothetical protein	Undefined function	285.331	122.035	2.33811	1.22535
Tb927.8.5380	ubiquitin fold modifier protein, putative	Binding	155.858	66.6627	2.33801	1.22528
Tb927.5.2560	hypothetical protein, conserved	Undefined function	200.131	85.8207	2.33197	1.22155
Tb927.11.15920	glutathione peroxidase, putative	Enzyme	107.727	46.2102	2.33123	1.22109
Tb11.v5.0574	Organic solute transport protein 1, putative	Transport	102.173	43.8395	2.33061	1.22071
Tb05.5K5.90	dynein light chain, putative	Cytoeskeleton	73.2482	31.4458	2.32935	1.21993
Tb927.8.3280	Beta-lactamase superfamily domain containing protein, putative	Undefined function	103.686	44.523	2.32881	1.21959
Tb927.9.7470	purine nucleoside transporter	Transport	1537.99	660.607	2.32815	1.21919
Tb927.9.13650	ADP-ribosylation factor, putative	Binding	166.287	71.6549	2.32067	1.21454
Tb927.4.1580	WW domain containing protein, putative	Binding	136.923	59.2225	2.31202	1.20915
Tb927.7.6350	NADH dehydrogenase [ubiquinone] flavoprotein 2, mitochondrial	Binding	179.376	77.8234	2.3049	1.20471
Tb927.11.9320	hypothetical protein, conserved	Undefined function	78.5222	34.1013	2.30262	1.20327
Tb927.10.790	vesicle-associated membrane protein, putative	Undefined function	161.043	69.9536	2.30214	1.20298
Tb927.11.15080	Transmembrane proteins 14C, putative	Undefined function	254.793	110.793	2.29973	1.20146
Tb927.2.1890	E2-like ubiquitin-conjugation enzyme	Enzyme	104.414	45.4074	2.2995	1.20132
Tb927.6.1460	cyclin 3	Undefined function	387.804	169.003	2.29465	1.19828
Tb927.11.1770	hypothetical protein, conserved	Undefined function	164.207	71.5795	2.29405	1.19789
Tb927.9.6090	PTP1-interacting protein, 39 kDa	Undefined function	394.256	172.18	2.28978	1.19521
Tb927.7.4690	hypothetical protein	Undefined function	478.575	209.112	2.28861	1.19447
Tb927.3.4560	5'-AMP-activated protein kinase catalytic subunit alpha, putative	Protein kinase/ phosphatase	150.836	66.0004	2.28538	1.19244
Tb927.2.5080	hypothetical protein, conserved	Undefined function	100.553	44.0559	2.2824	1.19055
Tb927.9.4960	hypothetical protein, conserved	Undefined function	1056.51	462.895	2.2824	1.19055
Tb927.11.7900	mitochondrial RNA binding protein 16	RNA binding	1187.77	521.475	2.27771	1.18758
Tb927.11.15390	hypothetical protein	Undefined function	179.628	78.8686	2.27755	1.18749
Tb927.9.1540	protein phosphatase 2B, putative	Protein kinase/ phosphatase	118.516	52.0379	2.27749	1.18745
Tb927.2.660	expression site-associated gene 4 (ESAG4), degenerate	Undefined function	263.853	115.894	2.27667	1.18693
Tb927.9.3290	4F5 protein family, putative	Undefined function	150.828	66.345	2.2734	1.18485
Tb927.11.6490	hypothetical protein, conserved	Undefined function	184.182	81.0539	2.27234	1.18418
Tb927.5.2325	hypothetical protein	Undefined function	236.784	104.218	2.272	1.18396
Tb11.v5.0819	kinesin, putative	Cytoeskeleton	194.221	85.6331	2.26807	1.18146
Tb927.10.8140	EVE domain containing protein, putative	Undefined function	158.213	69.8135	2.26623	1.18029
Tb11.0845	dynein light chain LC8, putative	Cytoeskeleton	563.717	248.964	2.26425	1.17903
Tb927.11.10220	hypothetical protein, conserved	Undefined function	197.239	87.2701	2.26009	1.17638
Tb927.8.1440	maoC-like dehydratase, putative	Enzyme	129.644	57.3925	2.25891	1.17563
Tb927.8.890	Ras-related protein Rab1A	Enzyme	675.132	299.254	2.25605	1.1738
Tb927.4.2540	Neural precursor cell-expressed, developmently downregulated 8	Binding	262.146	116.229	2.25542	1.1734
Tb927.2.3420	hypothetical protein, conserved	Undefined function	121.606	53.9554	2.25383	1.17238
Tb927.2.5230	CAMK family pseudokinase, putative	Protein kinase/ phosphatase	67.9739	30.2173	2.2495	1.1696
Tb927.9.10250	small nuclear ribonucleoprotein Sm-F	RNA binding	254.143	113.287	2.24335	1.16566
Tb11.v5.0152	ribosomal RNA processing protein 4, putative	RNA binding	510.153	227.748	2.23999	1.16349
Tb927.4.3620	serine threonine-protein phosphatase PP1, putative	Enzyme	327.953	146.466	2.2391	1.16292
Tb927.10.7985	hypothetical protein	Undefined function	73.0559	32.669	2.23624	1.16108
Tb927.11.16940	MIZ/SP-RING zinc finger, putative	Binding	85.8601	38.4314	2.23411	1.1597
Tb927.11.13450	hypothetical protein, conserved	Undefined function	154.581	69.4046	2.22724	1.15526
Tb927.7.1890	hypothetical protein, conserved	Undefined function	83.9565	37.7313	2.22512	1.15388
Tb09.v4.0152	hypothetical protein	Undefined function	99.7047	44.8638	2.22239	1.15211
Tb11.v5.0969	hypothetical protein, conserved	Undefined function	63.4906	28.5913	2.22063	1.15097
Tb927.9.6320	hypothetical protein, conserved	Undefined function	86.1196	38.8471	2.21689	1.14854
Tb927.11.4240	hypothetical protein, conserved	Undefined function	83.8801	37.8672	2.21511	1.14738
Tb927.9.7160	hypothetical protein, conserved	Binding	162.77	73.5626	2.21268	1.14579
Tb927.8.1760	hypothetical protein	Undefined function	132.154	59.7308	2.2125	1.14568
Tb927.4.130	receptor-type adenylate cyclase GRESAG 4, pseudogene, putative	Undefined function	58.8933	26.6245	2.212	1.14535
Tb927.3.4800	hypothetical protein, conserved	Undefined function	77.0205	34.8238	2.21172	1.14517
Tb927.11.9790	calmodulin, putative	Binding	210.768	95.3286	2.21097	1.14468
Tb927.6.2130	nuclear movement protein, putative	Binding	137.489	62.2129	2.20998	1.14403
Tb927.9.10430	Zinc-binding domain containing protein, putative	Binding	240.715	108.941	2.2096	1.14378
Tb927.2.900	hypothetical protein	Undefined function	295.562	133.915	2.20709	1.14214
Tb927.11.4630	hypothetical protein, conserved	Undefined function	118.731	53.8916	2.20315	1.13957
Tb927.3.5570	syntaxin, putative	Undefined function	118.383	53.7339	2.20313	1.13955
Tb927.11.15170	ribosome biogenesis protein TSR3, putative	Enzyme	149.27	67.8144	2.20116	1.13826
Tb927.11.6640	cytochrome b5, putative	Binding	173.283	78.8194	2.19848	1.13651
Tb927.10.8960	hypothetical protein, conserved	Undefined function	188.868	86.1186	2.19312	1.13298
Tb927.3.4440	hypothetical protein, conserved	Undefined function	192.422	87.7497	2.19286	1.13281
Tb927.4.230	DNA-directed RNA polymerase III subunit, pseudogene, putative	RNA binding	162.961	74.4192	2.18977	1.13078
Tb927.10.11260	SSU ribosomal protein, mitochondrial, putative	Ribosomal Protein	137.13	62.8218	2.18283	1.1262
Tb927.11.590	hypothetical protein, conserved	Undefined function	89.9075	41.3413	2.17476	1.12086
Tb11.v5.0566	hypothetical protein, conserved	Undefined function	172.073	79.4073	2.16696	1.11567
Tb927.9.14480	dynein-associated protein, putative	Cytoeskeleton	447.665	206.607	2.16675	1.11553
Tb927.11.14080	cyclin 2	Binding	359.941	166.141	2.16647	1.11535
Tb927.9.10930	mediator of rna polymerase ii transcription subunit 7	Undefined function	73.4697	33.95	2.16406	1.11374
Tb927.6.600	CCR4-associated factor 1	Enzyme	143.062	66.1831	2.16161	1.11211
Tb927.3.790	zinc finger CCCH domain-containing protein 6, putative	RNA binding	89.1746	41.2548	2.16156	1.11207
Tb927.10.11760	pumilio/PUF RNA binding protein 6	RNA binding	190.476	88.2461	2.15846	1.11
Tb927.10.16020	pre-RNA processing PIH1/Nop17, putative	Undefined function	122.87	57.1383	2.15039	1.1046
Tb927.11.6565	hypothetical protein	Undefined function	51.7182	24.0608	2.14948	1.10399
Tb927.8.2450	5'-AMP-activated protein kinase subunit beta	Protein kinase/ phosphatase	113.317	52.8086	2.14581	1.10152
Tb927.11.9810	NUDIX hydrolase 3, putative	Enzyme	155.349	72.5115	2.1424	1.09923
Tb927.7.3120	small nuclear ribonucleoprotein SmD1	RNA binding	375.487	175.281	2.1422	1.09909
Tb927.10.1070	cdc2-related kinase 1	Protein kinase/ phosphatase	104.629	48.9515	2.13741	1.09586
Tb927.8.6180	60S ribosomal protein L26, putative	Ribosomal Protein	1068.06	499.777	2.13706	1.09563
Tb927.5.2810	hypothetical protein, conserved	Undefined function	90.8032	42.5305	2.13502	1.09425
Tb927.3.4850	enoyl-CoA hydratase, mitochondrial precursor, putative	Enzyme	364.106	170.635	2.13382	1.09344
Tb927.11.16575	hypothetical protein	Undefined function	333.863	156.578	2.13225	1.09237
Tb927.11.14050	hypothetical protein, conserved	Undefined function	88.7441	41.6414	2.13115	1.09163
Tb11.0330	Cornifin (SPRR) family, putative	Undefined function	360.176	169.048	2.13062	1.09127
Tb927.4.2870	hypothetical protein, conserved	Undefined function	137.163	64.453	2.1281	1.08957
Tb927.3.5270	DNA-directed RNA polymerases II subunit, putative	RNA binding	180.547	84.8521	2.12779	1.08936
Tb927.11.16500	hypothetical protein, conserved	Undefined function	123.826	58.1955	2.12776	1.08934
Tb927.4.910	hypothetical protein, conserved	Undefined function	100.694	47.3459	2.12677	1.08867
Tb927.5.2910	hypothetical protein, conserved	Undefined function	83.1324	39.0952	2.12641	1.08842
Tb927.11.7560	Component of motile flagella 15	Binding	233.908	110.061	2.12526	1.08764
Tb11.v5.0261	adenosine 5'-monophosphoramidase, putative	Enzyme	192.048	90.5627	2.12061	1.08448
Tb927.10.14350	hypothetical protein, conserved	Undefined function	158.699	74.9675	2.1169	1.08196
Tb927.9.10200	hypothetical protein, conserved	Undefined function	146.617	69.29	2.11599	1.08133
Tb927.10.5860	hypothetical protein, conserved	Undefined function	347.679	165.126	2.10553	1.07419
Tb927.9.15080	hypothetical protein, conserved	Undefined function	61.7498	29.3339	2.10506	1.07386
Tb927.4.360	1,2-Dihydroxy-3-keto-5-methylthiopentene dioxygenase, putative	Enzyme	250.695	119.153	2.10397	1.07312
Tb11.v5.0213	variant surface protein (VSG), putative	Undefined function	209.112	99.4172	2.10337	1.07271
Tb927.9.13070	Heat shock factor binding 1 domain-containing protein	Undefined function	491.598	234.083	2.1001	1.07046
Tb927.11.13690	Radial spoke protein 11	Undefined function	289.876	138.21	2.09736	1.06858
Tb927.3.2990	hypothetical protein, conserved	Undefined function	101.084	48.2509	2.09497	1.06693
Tb927.5.2710	hypothetical protein, conserved	Undefined function	89.698	42.8273	2.09441	1.06654
Tb927.6.530	procyclin associated gene 3 (PAG3) protein	Undefined function	121.3	57.9242	2.09411	1.06634
Tb11.v5.0417	variant surface glycoprotein (atypical), putative	Undefined function	86.6188	41.4749	2.08846	1.06244
Tb927.6.3500	endosomal trafficking protein RME-8, putative	Undefined function	487.654	233.621	2.08737	1.06168
Tb927.6.4790	hypothetical protein, conserved	Undefined function	185.461	88.9449	2.08512	1.06013
Tb927.10.12590	hypothetical protein, conserved	Binding	216.149	103.807	2.08222	1.05812
Tb927.10.9390	Macrocin-O-methyltransferase (TylF), putative	Enzyme	121.876	58.7493	2.07451	1.05277
Tb11.v5.0723	DNA-directed rna polymerase I largest subunit, putative	DNA binding	178.204	85.9348	2.07371	1.05222
Tb927.11.12365	hypothetical protein	Undefined function	81.9121	39.509	2.07325	1.0519
Tb927.6.3020	hypothetical protein, conserved	Undefined function	112.859	54.4786	2.07162	1.05076
Tb927.8.5120	cytochrome c	Binding	2604.7	1257.79	2.07086	1.05023
Tb927.8.7720	hypothetical protein, conserved	Undefined function	132.221	63.8667	2.07026	1.04981
Tb927.10.200	vacuolar ATP synthase, putative	Transport	131.047	63.3115	2.06988	1.04954
Tb927.8.6190	BolA-like protein, putative	Undefined function	136.391	65.9833	2.06705	1.04758
Tb927.4.2070	antigenic protein, putative	Undefined function	242.583	117.489	2.06474	1.04596
Tb927.9.740	hypothetical protein, conserved	Undefined function	70.1398	33.9939	2.0633	1.04496
Tb927.11.5660	hypothetical protein, conserved	Undefined function	84.3014	40.8621	2.06307	1.04479
Tb927.11.4460	ALBA-Domain Protein	RNA binding	779.337	378.071	2.06135	1.04359
Tb927.8.3460	Ring finger domain containing protein, putative	Enzyme	430.989	209.198	2.0602	1.04278
Tb927.1.2490	histone H3, putative	DNA binding	723.721	351.342	2.05988	1.04256
Tb927.4.4540	zinc finger domain, LSD1 subclass, putative	Undefined function	147.34	71.6601	2.05609	1.0399
Tb927.8.2440	hypothetical protein, conserved	Undefined function	117.626	57.248	2.05467	1.03891
Tb927.11.2190	MICOS complex subunit MIC10-2	Undefined function	149.387	72.8184	2.0515	1.03668
Tb927.7.410	hypothetical protein, conserved	Undefined function	80.0415	39.1598	2.04397	1.03138
Tb927.8.7740	amino acid transporter, putative	Transport	233.051	114.042	2.04356	1.03108
Tb927.8.6930	serine/threonine-protein kinase NRKB, putative	Protein kinase/ phosphatase	237.909	116.611	2.0402	1.02871
Tb927.11.11135	hypothetical protein	Undefined function	199.373	97.8488	2.03756	1.02684
Tb927.5.2380	hydrolase, alpha/beta fold family, putative	Enzyme	220.635	108.289	2.03746	1.02677
Tb927.11.9460	hypothetical protein, conserved	Undefined function	116.521	57.2199	2.03638	1.026
Tb927.8.7860	receptor-type adenylate cyclase GRESAG 4, putative	Enzyme	433.231	212.774	2.0361	1.02581
Tb927.11.5840	Protein translation factor SUI1 homolog, putative	RNA binding	736.389	361.863	2.03499	1.02502
Tb927.10.3990	DHH1	DNA binding	869.248	427.295	2.0343	1.02454
Tb927.3.4880	nucleosome assembly protein (NAP), putative	Binding	165.814	81.6793	2.03006	1.02153
Tb927.6.4130	succinate dehydrogenase subunit 3	Enzyme	387.295	190.827	2.02956	1.02117
Tb927.6.2200	DJ-1 family protein, putative	Protein kinase/ phosphatase	169.744	83.6721	2.02868	1.02054
Tb927.7.2380	hypothetical protein, conserved	Undefined function	116.739	57.5649	2.02796	1.02003
Tb927.6.2540	DREV methyltransferase, putative	Enzyme	67.8498	33.466	2.02742	1.01965
Tb927.2.6070	mitochondrial RNA binding complex 1 subunit	RNA binding	133.064	65.6768	2.02604	1.01866
Tb927.4.890	small nuclear ribonucleoprotein sm d3	RNA binding	236.698	116.907	2.02468	1.01769
Tb927.2.2900	ARP2/3 complex subunit, putative	Cytoeskeleton	106.835	52.7767	2.02428	1.01741
Tb927.8.6090	ubiquitin-protein ligase, putative	Enzyme	289.074	142.837	2.02381	1.01707
Tb927.8.6580	Succinate dehydrogenase [ubiquinone] flavoprotein subunit, mitochondrial	Enzyme	306.228	151.564	2.02045	1.01468
Tb927.11.2220	Mitoribosomal SSU assembly factor 17	Undefined function	79.8741	39.5625	2.01893	1.01359
Tb927.4.720	hypothetical protein, conserved	Undefined function	202.606	100.488	2.01623	1.01166
Tb11.v5.0349	DNA-directed RNA polymerase II subunit 2, putative	DNA binding	351.898	174.599	2.01546	1.01111
Tb927.9.8810	hypothetical protein, conserved	Binding	166.297	82.5302	2.01498	1.01077
Tb927.2.460	DNA-directed RNA polymerase, pseudogene, putative	RNA binding	552.64	274.638	2.01225	1.00881
Tb927.5.4580	Flagellum adhesion protein 3	Undefined function	118.796	59.056	2.01159	1.00834
Tb927.11.16540	Roadblock/LC7 domain containing protein, putative	Cytoeskeleton	79.6627	39.6274	2.01029	1.00741
Tb927.7.1320	10 kDa heat shock protein, putative	Binding	678.103	337.41	2.00973	1.007
Tb927.10.8370	Mitoribosomal SSU assembly factor 29	Undefined function	90.2396	44.9124	2.00924	1.00665
Tb927.10.14280	mitochondrial carrier protein	Undefined function	141.856	70.6365	2.00826	1.00595
Tb927.9.14300	5-azacytidine-induced protein 1, putative	Binding	66.5108	33.1267	2.00777	1.0056
Tb927.5.1230	hypothetical protein, conserved	Undefined function	95.7612	47.7023	2.00748	1.00538
Tb927.8.7000	E1-like ubiquitin-activating enzyme, putative	Enzyme	164.369	81.9001	2.00694	1.005
Tb927.2.4580	UNC119	Binding	356.246	177.829	2.00331	1.00239
	Transcripts found amongts the topmost 30 co-precipitated with EIF4E3 in the presence of EIF4E4

## Sheet: EIF4E4-IP after EIF4E3-RNAi
EIF4E4 RNASEQ AFTER RNAi EIF4E3 - ILUMINA SEQUENCING
TriTrypDB ID	Description	Revised Function	EIF4E4 Average	Control Average	Ratio EIF4E4/Control	Log2
Tb927.11.4880	Calmodulin-binding, putative	Binding	89.9171	19.9334	4.51088	2.17341
Tb927.6.510	GPEET procyclin	Undefined function	227.543	51.9629	4.37894	2.13058
Tb927.7.1740	60S ribosomal protein L7, putative	Ribosomal Protein	404.31	95.981	4.2124	2.07464
Tb927.11.11360	receptor for activated C kinase 1	Protein kinase/ phosphatase	286.402	74.1578	3.86206	1.94937
Tb927.10.3840	60S ribosomal protein L18a, putative	Ribosomal Protein	261.323	68.3259	3.82465	1.93533
Tb927.10.4880	hypothetical protein, conserved	Undefined function	350.576	92.1626	3.80389	1.92747
Tb927.10.5360	40S ribosomal protein S10, putative	Ribosomal Protein	443.248	120.965	3.66427	1.87352
Tb927.11.4900	WD40/YVTN repeat-like-containing protein	Binding	157.596	45.463	3.46646	1.79346
Tb927.7.2760	Mitochondrial ribosomal protein L22	Ribosomal Protein	325.816	96.2411	3.38541	1.75933
Tb927.11.2610	hypothetical protein, conserved	Undefined function	418.686	126.613	3.30682	1.72545
Tb927.7.6820	hypothetical protein, conserved	Undefined function	384.456	118.709	3.23865	1.69539
Tb927.11.18700	hypothetical protein, conserved	Undefined function	263.048	81.4057	3.23132	1.69213
Tb927.8.3110	Mitochondrial ribosomal protein S9	Ribosomal Protein	6685.5	2111.76	3.16584	1.66259
Tb927.11.3590	40S ribosomal protein S4, putative	Ribosomal Protein	1954.72	629.736	3.10404	1.63415
Tb927.11.5950	hypothetical protein, conserved	Undefined function	130.893	42.2634	3.09707	1.6309
Tb927.10.15410	glycosomal malate dehydrogenase	Enzyme	1897.3	637.508	2.97611	1.57343
Tb927.11.4300	60S ribosomal protein L18, putative	Ribosomal Protein	214.802	72.9937	2.94274	1.55716
Tb927.6.2740	pyridoxal kinase	Enzyme	165.83	56.3731	2.94165	1.55663
Tb927.10.8530	glucose transporter 2A	Transport	5639.93	1940.2	2.90688	1.53947
Tb927.3.2220	eukaryotic translation initiation factor 3 subunit j	RNA binding	410.108	141.739	2.89341	1.53277
Tb927.10.280	cytochrome oxidase subunit VI	Enzyme	276.793	96.5303	2.86742	1.51975
Tb927.10.13500	60S ribosomal protein L10a	Ribosomal Protein	349.078	124.083	2.81326	1.49224
Tb927.10.3930	40S ribosomal protein S3A, putative	Ribosomal Protein	265.873	94.6958	2.80765	1.48936
Tb927.1.2390	beta tubulin	Cytoeskeleton	595.193	216.539	2.74867	1.45873
Tb927.10.2890	enolase, putative	Enzyme	1369.79	501.419	2.73182	1.44986
Tb927.5.2260	conserved protein	Undefined function	122.878	45.1696	2.72036	1.4438
Tb927.4.3880	receptor-type adenylate cyclase GRESAG 4, putative	Enzyme	2429.76	896.254	2.71102	1.43884
Tb927.7.4060	cysteine peptidase, Clan CA, family C2, putative	Undefined function	355.24	132.503	2.68099	1.42277
Tb927.9.8420	QM-like protein	Ribosomal Protein	203.708	76.2239	2.6725	1.41819
Tb927.10.2370	Lupus La protein homolog, putative	RNA binding	1594.88	602.172	2.64855	1.4052
Tb927.11.1960	leucine-rich repeat protein (LRRP), putative	Binding	1330.28	502.512	2.64726	1.4045
Tb927.11.11475	ribosomal protein S14p/S29e	Ribosomal Protein	130.489	49.5439	2.63381	1.39715
Tb927.7.3830	kinesin K39, putative	Cytoeskeleton	2757.87	1051.57	2.62262	1.39101
Tb927.10.2970	Inhibitor of F1-ATPase	Enzyme	581.422	223.996	2.59568	1.37611
Tb927.1.710	phosphoglycerate kinase	Enzyme	1163.12	448.994	2.59049	1.37323
Tb927.8.1870	Golgi/lysosome glycoprotein 1	Undefined function	335.981	130.078	2.58293	1.36901
Tb927.11.5960	hypothetical protein, conserved	Undefined function	125.009	48.9284	2.55494	1.35329
Tb927.8.5440	flagellar calcium-binding protein	Binding	2506.8	988.708	2.53543	1.34223
Tb927.10.3850	hypothetical protein, conserved	Undefined function	2769.2	1102.79	2.51107	1.3283
Tb927.10.1080	40S ribosomal protein S23, putative	Ribosomal Protein	924.148	369.297	2.50245	1.32334
Tb927.9.14430	Casein kinase II	Protein kinase/ phosphatase	3213.28	1284.89	2.50081	1.3224
Tb927.11.6180	60S ribosomal protein L28, putative	Ribosomal Protein	1162.12	473.399	2.45484	1.29563
Tb927.10.2840	ribosomal protein S25, putative	Ribosomal Protein	230.383	94.5069	2.43773	1.28554
Tb927.11.6300	40S ribosomal protein S5, putative	Ribosomal Protein	1079.92	446.368	2.41934	1.27462
Tb927.1.3180	40S ribosomal protein S11, putative	Ribosomal Protein	9561.31	4012.36	2.38297	1.25276
Tb927.8.2030	Posterior and Ventral Edge protein 1	Undefined function	472.985	198.686	2.38056	1.2513
Tb927.10.9800	60S ribosomal protein L22	Ribosomal Protein	151.641	64.0092	2.36906	1.24431
Tb927.3.3460	succinate dehydrogenase flavoprotein subunit, putative	Binding	162.941	68.8108	2.36795	1.24364
Tb927.1.2330	beta tubulin, putative	Cytoeskeleton	2650.4	1119.71	2.36705	1.24309
Tb927.8.6890	putative succinate dehydrogenase subunit	Enzyme	186.951	79.4206	2.35394	1.23508
Tb927.10.8440	THT2A - glucose transporter, putative	Transport	2014.56	858.408	2.34686	1.23073
Tb927.10.9890	hypothetical protein, conserved	Undefined function	3460.15	1475.68	2.34478	1.22945
Tb927.10.4260	hypothetical protein, conserved	Undefined function	235.767	100.939	2.33573	1.22387
Tb927.11.7218	mitochondrial edited mRNA stability factor 1 subunit	RNA binding	142.657	61.2092	2.33065	1.22073
Tb927.9.6070	40S ribosomal protein S3, putative	Ribosomal Protein	163.34	70.297	2.32357	1.21634
Tb927.7.4770	cyclophilin-type peptidyl-prolyl cis-trans isomerase, putative	Enzyme	993.445	429.679	2.31206	1.20918
Tb927.10.2160	hypothetical protein, conserved	Undefined function	230.588	100.018	2.30546	1.20505
Tb927.10.14620	hypothetical protein, conserved	Undefined function	1609.29	699.479	2.3007	1.20207
Tb927.8.6450	inhibitor of cysteine peptidase	Enzyme	3105.81	1349.98	2.30064	1.20203
Tb927.9.15420	60S ribosomal protein L32	Ribosomal Protein	142.83	62.2033	2.29618	1.19924
Tb927.10.8490	glucose transporter, putative	Transport	155.84	68.6552	2.26989	1.18262
Tb927.7.7430	ATP synthase F1, alpha subunit	Enzyme	284.561	125.434	2.26862	1.18181
Tb927.10.9740	Regulatory particle triple-A ATPase subunit 6	Enzyme	232.601	102.731	2.26417	1.17899
Tb927.11.740	eukaryotic translation initiation factor 5A	RNA binding	827.988	366.989	2.25616	1.17387
Tb927.8.3530	glycerol-3-phosphate dehydrogenase [NAD+], glycosomal	Enzyme	2870.45	1279.3	2.24376	1.16592
Tb927.9.12550	glycerol kinase, glycosomal	Enzyme	1096.45	489.278	2.24096	1.16411
Tb927.11.7500	Protein of unknown function (DUF423), putative	Undefined function	396.047	176.876	2.23913	1.16294
Tb927.11.840	sodium/hydrogen exchanger, putative	Undefined function	105.77	47.5357	2.22507	1.15385
Tb927.10.7180	cysteine-rich, acidic integral membrane protein precursor	Undefined function	261.138	117.511	2.22225	1.15202
Tb927.11.9710	60S ribosomal protein L10a, putative	Ribosomal Protein	268.232	121.355	2.21031	1.14425
Tb927.1.580	phosphate-repressible phosphate permease, putative	Transport	5144.91	2331.82	2.20639	1.14169
Tb927.5.3700	hypothetical protein, conserved	Undefined function	270.172	122.933	2.19771	1.136
Tb927.9.7620	60S ribosomal protein L11, putative	Ribosomal Protein	110.163	50.2561	2.19203	1.13227
Tb927.3.4500	Fumarate hydratase class I, cytosolic	Enzyme	126.413	57.8606	2.18479	1.12749
Tb927.7.5940	Protein Associated with Differentiation	Transport	153.543	70.8026	2.16861	1.11677
Tb927.4.4570	hypothetical protein, conserved	Undefined function	110.553	50.9932	2.16799	1.11636
Tb927.10.1200	Programmed cell death protein 2, C-terminal putative domain containing protein, putative	Undefined function	1957.85	909.109	2.15359	1.10674
Tb927.11.9920	polyubiquitin, putative	Binding	64.8663	30.1714	2.14993	1.10429
Tb927.11.2410	Flabarin, putative	Undefined function	1225.23	570.045	2.14935	1.1039
Tb927.9.13200	hypothetical protein	Undefined function	1569.43	730.629	2.14805	1.10303
Tb927.2.2210	hypothetical protein, conserved	Undefined function	145.354	68.0368	2.1364	1.09518
Tb927.2.2510	Mitochondrial outer membrane protein porin 1	Transport	936.523	438.557	2.13547	1.09455
Tb927.3.1690	Mitochondrial ATP synthase subunit, putative	Enzyme	201.861	94.6047	2.13373	1.09338
Tb927.2.5130	hypothetical protein, conserved	Undefined function	1659.12	778.652	2.13075	1.09136
Tb927.10.3710	proteasome activator protein PA26	Undefined function	156.784	74.0048	2.11856	1.08309
Tb927.3.1370	40S ribosomal protein S25, putative	Ribosomal Protein	77.0072	36.393	2.11599	1.08133
Tb927.10.3830	hypothetical protein	Undefined function	720.468	341.233	2.11137	1.07818
Tb927.1.2410	beta tubulin, pseudogene	Cytoeskeleton	2745.31	1302.76	2.10731	1.0754
Tb927.4.1100	ribosomal protein L21E (60S), putative	Ribosomal Protein	171.935	81.7788	2.10245	1.07207
Tb927.11.2290	hypothetical protein, conserved	Undefined function	132.671	63.271	2.09686	1.06823
Tb927.8.4630	hypothetical protein, conserved	Undefined function	2206.36	1057.62	2.08616	1.06085
Tb927.11.19800	hypothetical protein	Undefined function	1194.06	572.737	2.08484	1.05994
Tb927.7.4390	threonine synthase, putative	Enzyme	103.528	50.4462	2.05224	1.0372
Tb927.9.11600	glycosomal membrane protein	Undefined function	1746.63	851.775	2.05058	1.03603
Tb927.6.5040	ribosomal protein L15, putative	Ribosomal Protein	1450.19	709.768	2.0432	1.03083
Tb927.1.2380	alpha tubulin	Cytoeskeleton	2600.92	1272.99	2.04316	1.0308
Tb927.11.11830	40S ribosomal protein S17, putative	Ribosomal Protein	144.268	70.9029	2.03473	1.02484
Tb927.9.8100	nascent polypeptide associated complex subunit, putative	Binding	149.798	73.7265	2.03181	1.02276
Tb927.3.1410	cytochrome oxidase subunit VII	Enzyme	168.674	83.0695	2.03051	1.02184
Tb927.9.3170	cytochrome oxidase subunit V	Enzyme	174.271	86.1301	2.02335	1.01675
Tb927.4.1080	V-type ATPase, A subunit, putative	Enzyme	120.141	59.5645	2.01699	1.0122
Tb927.10.8320	cytochrome oxidase subunit IX, putative	Enzyme	254.539	126.542	2.0115	1.00827
Tb927.11.12040	Cytochrome c oxidase component, putative	Enzyme	124.704	62.2642	2.00283	1.00204
	Transcripts found amongts the topmost 30 co-precipitated with EIF4E4 in the presence of EIF4E3.
	Transcripts found with EIF4E3 only prior to the RNAi procedure.
