# Supplementary material for: Distinct mRNA and protein interactomes highlight functional differentiation of major eIF4F-like complexes from Trypanosoma brucei
Source: Front Mol Biosci. 2022 Oct 7;9:971811. doi: 10.3389/fmolb.2022.971811 (PMC9585242; doi:10.3389/fmolb.2022.971811)
Supplement: Supplementary file 11 [file Table8.XLSX]

## Sheet: EIF4E3-IP +E4-RNAi vs -E4-RNAi
PROTEINS INCREASED WITH EIF4E3 AFTER DEPLETION OF EIF4E4
Protein ID	TriTrypDB ID	Protein Names	Description	Average (-)TET RNAi EIF4E4	Average (+)TET RNAi EIF4E4	Ratio (+)TET/(-)TET
Q4GZB5	Tb927.1.1030	NOP49	Nucleolar protein 49	653150	1.90925e+06	2.92314
Q384A1	Tb927.11.9280		Uncharacterized protein	299878	828698	2.76345
Q383X0	Tb927.11.9590	AHCY	Adenosylhomocysteinase	976174	2.20718e+06	2.26105
Q38CB9	Tb927.11.8350	KAT60A	Katanin p60 ATPase-containing subunit	448945	1.00871e+06	2.24685
Q38CK7	Tb927.10.310	PUF3	Pumillio RNA binding protein, putative	2.36946e+06	4.14323e+06	1.7486
Q38E63	Tb927.9.9290	PABP1	Polyadenylate-binding protein 1	2.00307e+07	3.47867e+07	1.73667
Q38AM2	Tb927.10.7410	SUCLG	Succinate-CoA ligase subunit beta, mitochondrial	3.06545e+06	5.28863e+06	1.72523
Q57YC8	Tb927.7.3180	AP-1	Adaptor complex AP-1 medium subunit, putative	643280	1.10551e+06	1.71855
Q38BV6	Tb927.10.2890	ENO	Enolase	3.75477e+06	6.07621e+06	1.61827
Q586A7	Tb927.6.4090	HSP60	Chaperonin Hsp60, mitochondrial	1.11755e+07	1.78688e+07	1.59893
Q382S8	Tb927.11.12530	FAZ3	Flagellum attachment zone protein 3	1.48329e+06	2.34971e+06	1.58412
Q38FS0	Tb927.9.2470	NOP86	Nucleolar protein 86	7.66522e+06	1.14629e+07	1.49545

## Sheet: EIF4E3-IP -E4-RNAi vs +E4-RNAi
PROTEINS DECREASED WITH EIF4E3 AFTER DEPLETION OF EIF4E4
Protein IDs	TriTrypDB ID	Protein Names	Description	Average (-)TET RNAi EIF4E4	Average (+)TET RNAi EIF4E4	Ratio (-)TET/(+)TET
Q580K6	Tb927.11.6140	RPS15a	40S ribosomal protein S15a, putative	6.56081e+06	2.58043e+06	2.54253
Q38A80	Tb927.10.8940	KH1	Flagellum targeting protein kharon1, putative	1.3634e+08	5.45639e+07	2.49872
Q383V9	Tb927.11.9700	BTF3	Transcription factor BTF3, putative	3.79921e+06	1.54005e+06	2.46693
Q57U30	Tb927.7.230	RPS33	40S ribosomal protein S33, putative	3.08346e+06	1.28257e+06	2.40413
Q381J6	Tb927.11.15880	RPL27	60S ribosomal protein L27, putative	2.4561e+06	1.04831e+06	2.34291
Q57ZN9	Tb927.5.1700	RPA2	Replication Factor A 28 kDa subunit, putative	4.1998e+06	1.82831e+06	2.29709
Q4FKG9	Tb927.6.4980	RPS14	40S ribosomal protein S14	2.11075e+07	9.51803e+06	2.21764
Q57WE0	Tb927.3.4040	ANK	Ankyrin repeats (3 copies), putative	3.03708e+06	1.3961e+06	2.1754
Q383V7	Tb927.11.9720	RPS27	40S ribosomal protein S27, putative	2.56172e+07	1.21426e+07	2.1097
Q583K0	Tb927.4.1930	EIF3G	eukaryotic translation initiation factor 3 subunit g	5.20121e+06	2.46758e+06	2.10782
Q57XW3	Tb927.3.1300		Putative uncharacterized protein	2.02975e+06	985394	2.05984
Q38B69	Tb927.10.5340	RPS18	40S ribosomal protein S18, putative Tb10.70.1730	2.11068e+07	1.05053e+07	2.00915
Q57XN7	Tb927.7.2340	RPS15a	40S ribosomal protein S15, putative	3.21393e+06	1.6284e+06	1.97367
Q57WY6	Tb927.3.1030	RBP28	RNA-binding protein	1.00185e+07	5.15849e+06	1.94214
Q38AD5	Tb927.10.8290	EIF3C-1	Eukaryotic translation initiation factor 3 subunit c	6.82179e+06	3.57193e+06	1.90983
Q57TX9	Tb927.7.7420	ATPF1A	ATP synthase F1, alpha subunit	3.93114e+06	2.11787e+06	1.85618
Q587B0	Tb927.6.4440	RBP42	RNA-binding protein 42	4.87447e+06	2.64148e+06	1.84535
Q57V37	Tb927.7.1730	RPL7	60S ribosomal protein L7, putative	3.04478e+06	1.67599e+06	1.8167
Q38DR9	Tb927.9.11050	eIF4E-IP	eIF4E-interacting protein, putative	2.14036e+06	1.18069e+06	1.81281
Q57UP2	Tb927.7.4120		Putative uncharacterized protein	1.31969e+06	732715	1.80109
Q587A3	Tb927.6.4370	EIF3D	Eukaryotic translation initiation factor 3 subunit d	1.11838e+07	6.22764e+06	1.79583
Q38FD9	Tb927.9.3990	RPS7	40S ribosomal protein S7, putative	4.15895e+06	2.31958e+06	1.79297
Q38AA7	Tb927.10.8650	RanBPL	Ran binding protein, putative	1.71686e+06	967542	1.77445
Q386V3	Tb927.11.2060	RPLP0	60S acidic ribosomal protein P0	1.89796e+07	1.07327e+07	1.76839
Q383V8	Tb927.10.13500	RPL10a	60S ribosomal protein L10a	1.64976e+06	932985	1.76826
Q4GYP2	Tb927.1.3310		Uncharacterized protein	2.87981e+06	1.6377e+06	1.75845
Q4GYQ5	Tb927.1.3180	RPS11	40S ribosomal protein S11, putative	7.4328e+06	4.25094e+06	1.74851
Q385C5	Tb927.11.6440		Putative uncharacterized protein	2.08318e+07	1.19376e+07	1.74506
Q383W8	Tb927.11.9610	EIF3I	Eukaryotic translation initiation factor 3 subunit I	4.10793e+06	2.36022e+06	1.74049
Q57ZH2	Tb927.7.5170	RPL23a	60S ribosomal protein L23a	7.37749e+06	4.25016e+06	1.73581
Q384R5	Tb11.02.5400	CBS	Cystathionine beta-synthase, putative	3.40309e+06	1.96376e+06	1.73294
Q385D9	Tb927.11.6300	RPS5	40S ribosomal protein S5, putative	3.85238e+06	2.23719e+06	1.72197
Q388D4	Tb927.10.14700		Putative uncharacterized protein	1.50869e+06	879869	1.71467
Q384B5	Tb927.11.9130	RPA1	Replication factor A protein 1	2.16167e+06	1.26282e+06	1.71177
Q387U2	Tb927.10.15720	RPN9	Proteasome regulatory non-ATP-ase subunit 9	2.2442e+06	1.31658e+06	1.70457
Q389U9	Tb927.10.10280	MARP2	Microtubule-associated repetitive protein 2	3.44129e+07	2.02337e+07	1.70078
Q580L2	Tb927.3.4290	PFR1-1	Paraflagellar rod protein 1-1	2.00421e+06	1.18197e+06	1.69565
Q38BK6	Tb927.10.3940	RPS3a	40S ribosomal protein S3a Tb10.70.3360	8.58402e+06	5.10612e+06	1.68112
Q38BX2	Tb927.10.2730	START	START domain containing protein, putative	4.81216e+06	2.86409e+06	1.68017
Q57XX0	Tb927.10.2840	RPS25	40S ribosomal protein S25, putative	4.85338e+06	2.8985e+06	1.67445
Q38CD1	Tb927.10.1090	RPS23	40S ribosomal protein S23, putative	5.44828e+06	3.25919e+06	1.67167
Q389I7	Tb927.10.11540	RPS3	40S ribosomal protein S3, putative	1.71891e+07	1.02982e+07	1.66913
Q383K0	Tb927.11.10790	RPSA	40S ribosomal protein AS	1.05955e+07	6.36253e+06	1.6653
Q381Z1	Tb927.11.14460	ARFGAP1	ADP-ribosylation factor GTPase activating protein 1, putative	1.20254e+07	7.2409e+06	1.66076
Q57VN5	Tb927.8.1170	EIF3H-2	Eukaryotic translation initiation factor 3 subunit h	579800	349840	1.65733
Q57WZ3	Tb927.3.1120	RTB2	GTP-binding nuclear protein rtb2, putative	3.86326e+06	2.34005e+06	1.65094
Q382C8	Tb927.11.14090	DRBD18	Double RNA binding domain protein 18	3.47722e+07	2.10814e+07	1.64943
Q57V54	Tb927.3.3320	RPL13	60S ribosomal protein L13	6.92431e+06	4.20741e+06	1.64574
Q57X68	Tb927.7.4520	TXNL	Thioredoxin-like, putative	7.34504e+06	4.55931e+06	1.611
Q385E8	Tb927.11.6210	CYP51	Lanosterol 14-alpha-demethylase	376770	235386	1.60065
Q585J5	Tb927.4.3550	RPL13a	60S ribosomal protein L13a, putative	3.7264e+06	2.33211e+06	1.59787
Q57VV0	Tb927.7.1040	RPS16	40S ribosomal protein S16, putative	1.6498e+07	1.03516e+07	1.59377
Q383E1	Tb927.11.11360	RACK1	Receptor for activated C kinase 1	4.42355e+06	2.80705e+06	1.57587
Q57YF6	Tb927.8.750	NOPP44/46	Nucleolar RNA-binding protein, putative	4.13415e+06	2.62693e+06	1.57376
Q382B5	Tb927.11.14220	REG9.1	Regulator of ESAG9-1	5.96386e+06	3.80498e+06	1.56738
Q38B00	Tb927.10.6060	UMSBP2	Universal minicircle sequence binding protein, putative	8.58604e+06	5.52147e+06	1.55503
Q385E9	Tb927.11.6180	RPL28	60S ribosomal protein L28, putative	3.07397e+06	1.99211e+06	1.54307
Q388X5	Tb927.10.12680	RPL34	60S ribosomal protein L34, putative	3.11206e+06	2.02267e+06	1.53859
Q580D8	Tb927.4.1100	RPL21E	60S ribosomal protein L21E, putative	4.18201e+06	2.73433e+06	1.52945
Q386G0	Tb927.11.3510	PPI	Peptidylprolyl isomerase	3.20205e+06	2.10467e+06	1.5214
Q583K7	Tb927.4.1860	RPS19	40S ribosomal protein S19, putative	5.39828e+06	3.57524e+06	1.50991
Q57VR7	Tb927.7.710	HSP70	Heat shock 70 kDa protein, putative	1.83571e+06	1.22612e+06	1.49717
